# Supplementary material for: Representing and comparing protein structures as paths in three-dimensional space
Source: BMC Bioinformatics. 2006 Oct 20;7:460. doi: 10.1186/1471-2105-7-460 (PMC1626488; doi:10.1186/1471-2105-7-460)
Supplement: Additional File 1 — A tarball file containing an implementation of the CURVE program and also programs that generate turning angle curve series. [file 1471-2105-7-460-S1.tar]

Archive with 27 entries (23 files):
- CURVE
- CURVE/CURVE.pl
- CURVE/README
- CURVE/TurningAngles
- CURVE/TurningAngles/Data
- CURVE/TurningAngles/Data/CVS
- CURVE/TurningAngles/Data/CVS/Entries
- CURVE/TurningAngles/Data/CVS/Repository
- CURVE/TurningAngles/Data/CVS/Root
- CURVE/TurningAngles/Data/Res_top.inp
- CURVE/TurningAngles/GetAngles.C
- CURVE/TurningAngles/Makefile
- CURVE/TurningAngles/myArrayTemp.h
- CURVE/TurningAngles/MyAtom.h
- CURVE/TurningAngles/MyTool.C
- CURVE/TurningAngles/MyTool.h
- CURVE/TurningAngles/Overlap.C
- CURVE/TurningAngles/Overlap.h
- CURVE/TurningAngles/path.h
- CURVE/TurningAngles/po_string.h
- CURVE/TurningAngles/PreProtein.C
- CURVE/TurningAngles/PreProtein.h
- CURVE/TurningAngles/Readme
- CURVE/TurningAngles/Residue.h
- CURVE/TurningAngles/ResTemplate.C
- CURVE/TurningAngles/ResTemplate.h
- CURVE/TurningAngles/TurningAngles.C
