# Supplementary material for: Representing and comparing protein structures as paths in three-dimensional space
Source: BMC Bioinformatics. 2006 Oct 20;7:460. doi: 10.1186/1471-2105-7-460 (PMC1626488; doi:10.1186/1471-2105-7-460)
Supplement: Additional File 1 — A tarball file containing an implementation of the CURVE program and also programs that generate turning angle curve series. [file 1471-2105-7-460-S1.tar › CURVE/CURVE.pl]

#!/usr/bin/perl

$debug = 0;
use Getopt::Long; 

GetOptions ( 
"t1=s"=>\$tseq1,
"t2=s"=>\$tseq2,
"global=s"=>\$global_alignment,
"affine=s"=>\$affine,
"output=s"=>\$align_out,
"dopen_gap_penality=s"=>\$gap_open_penalty,
"extentension_gap_penalty=s"=>\$gap_extension_penalty,
"reward=s"=>\$reward,
"xs=s"=>\$chain1_start,
"xe=s"=>\$chain1_end,
"ys=s"=>\$chain2_start,
"ye=s"=>\$chain2_end,
);

die "Usage: $0 -t1 TurnSeq1 -t2 TurnSeq2
\t -g (1:global alignment; 0:local alignment; default 0)
\t -a (1:affine gap; 0: linear gap; default 0)
\t -o alignment output prefix
\t -d gap opening penalty; default 300
\t -e gap extension penalty; default 100
\t -r matching reward; default 21
\n" unless $tseq1 and $tseq2;

# global parameters

$max_back = 1;
if ($gap_open_penalty)
  {
    $gap_penalty = $gap_open_penalty = $gap_open_penalty*-1;
  }
else
  {
    $gap_penalty = 
    $gap_open_penalty = -300;
  }

if ($gap_extension_penalty)
{
    $gap_extension_penalty *= -1;
}
else
{
    $gap_extension_penalty = -100;
}

$reward = 21 unless $reward;

$match_reward = $reward*$reward;


$ts1 = &LoadTurnCurve($tseq1, $chain1_start, $chain1_end);
$ts2 = &LoadTurnCurve($tseq2, $chain2_start, $chain2_end);

if ($affine)
  {
    $best_score = &AffineAlignTurnSeq($ts1, $ts2, \@S, \@Ix, \@Iy, \@backtrack, \$max_pos, $global_alignment);
  }
else
  {
    $best_score = &AlignTurnSeq($ts1, $ts2, \@S, \@backtrack, \$max_pos, $global_alignment);
  }

if ($debug) 
  {
    for ($i = $ts1->{min}; $i < $ts1->{max}; $i++)
      {
	for ($j = $ts2->{min}; $j < $ts2->{max}; $j++)
	  {
	    printf "%5.1f ", $S[$i][$j];
	  }
	print "\n";
      }
    for ($i = $ts1->{min}; $i < $ts1->{max}; $i++)
      {
	for ($j = $ts2->{min}; $j < $ts2->{max}; $j++)
	  {
	    printf "%5s ", $backtrack[$i][$j];
	  }
	print "\n";
      }
  }


# printf "normalized score = %f\n", $best_score/sqrt(&SimScore($ts1)*&SimScore($ts2));

# trace back the optimal path
if ($affine)
{
  $num_gaps = 0;
if ($global_alignment)
  {
    $pos = $backtrack[$i][$j][0];
    if ($pos =~/(\d+),(\d+),(\d+)/)
    {
	push @path, "$1,$2,$3";
    }

    while ($pos ne $ts1->{min}.",".$ts2->{min}.",".0)
      {
	if ($pos =~/(\d+),(\d+),(\d+)/)
	  {
	    if ($3 > 0) {$num_gaps ++ }
	    else {$num_matches ++;}
	    $pos = $backtrack[$1][$2][$3];
	    push @path, "$1,$2,$3";
	  }
	else { last; }
      }
  }   
else
  {
    $pos = $max_pos.",0";
    # print "local best alignment ends at $pos\n" if $align_out;
 
    while ($pos ne $ts1->{min}.",".$ts2->{min}.",".0)
      {
	if ($pos =~/(\d+),(\d+),(\d+)/)
	  {
	    $pos = $backtrack[$1][$2][$3];
	    if ($3 > 0) {$num_gaps ++}
	    else {$num_matches ++; }
	    push @path, "$1,$2,$3";
	  }
	else { 
	  last;
	}
      }    
  }
}
else {
if ($global_alignment)
  {
    $pos = $backtrack[$i-1][$j-1];
    push @path, $pos;
    while ($pos ne $ts1->{min}.",".$ts2->{min})
      {
	if ($pos =~/(\d+),(\d+)/)
	  {
	    $pos = $backtrack[$1][$2];
	    push @path, $pos;
	  }
	else { last; }
      }
  }   
else
  {
    $pos = $max_pos;
    # print "local best alignment ends at $pos\n" if $align_out;
    push @path, "$pos,0";
    while ($pos ne $ts1->{min}.",".$ts2->{min})
      {
	if ($pos =~/(\d+),(\d+)/)
	  {
	    if (($1-$pp1)*($2-$pp2) == 1 ) {$num_matches ++; }
	    else {$num_gaps ++};
	    $pos = $backtrack[$1][$2];
	    push @path, "$pos,0";
	    $pp1 = $1; $pp2 = $2;
	  }
	else {last;}
      }
  }
}

printf "alignment_score  = $best_score; num_gap_aas = $num_gaps; num_aligned = %d ", $num_matches;


if ($align_out) {
  $stat_file = $align_out . ".stat.txt";
  $aln_file  = $align_out . ".aln.txt";
  open(STAT, ">$stat_file");
  @path = reverse @path;
  $len = scalar @path;
  $first = 1;
  $total_dev = $num_match = 0;

  $aln->{score} = $best_score;
  $aln->{num_gap_residues} = $num_gaps;

  for ($i=0; $i<$len; $i++)
    {
      $pos = $path[$i];
      if ($pos =~/(\d+),(\d+),(\d+)/)
	{
	  next unless $1 > 0;
	  if ($first)
	    {
	      $aln->{start1} = $1;
	      $aln->{start2} = $2;
	      $first = 0;
	    }
	  $dev =  ($ts1->{seq}{$1}-$ts2->{seq}{$2});
	  $m = $dev < $reward?"|":" ";
	  if ($3 == 0)
	    { $score = $S[$1][$2];  $s1 = $ts1->{aa}{$1}; $s2 = $ts2->{aa}{$2}; }
	  elsif ($3 == 1)
	    { $score = $Ix[$1][$2]; $s1 = $ts1->{aa}{$1}; $s2 = "-"; $m = " ";}
	  elsif ($3 == 2)
	    { $score = $Iy[$1][$2]; $s2 = $ts2->{aa}{$2}; $s1 = "-"; $m = " ";}
	  else { print "0\n"; }

	  if($3 == 0)
	    {
	      $total_dev += $dev*$dev;
	      $num_match ++;
	    }

	  $aln->{seq1} .= $s1;
	  $aln->{seq2} .= $s2;
	  $aln->{seq}  .= $m;
	  printf STAT "%4d %4d %1s %1s %1d %8.1f %8.1f %8.1f %8.1f\n", 
	    $ts1->{index_in_pdb}{$1}, $ts2->{index_in_pdb}{$2}, $s1, $s2, $3, $ts1->{seq}{$1}, $ts2->{seq}{$2}, $dev, $score;
	}
    }
  close STAT;

  # to add average dev
  printf "Average_angle_deviation: %8.1f\n", sqrt ($total_dev / $num_match);

  # print the alignment
  &PrintAlignment($aln_file, $aln, 50);
}


sub PrintAlignment
  {
    my ($aln_file, $aln, $step) = @_;
    open(ALN, ">$aln_file");

    print ALN "CURVE alignment: $align_out\n";
    print ALN "PARAMETERS:\n";
    print ALN "\tmatching reward: $reward; \n\tgap opening penalties: $gap_open_penalty; \n\tgap extension penalty: $gap_extension_penalty\n";

    printf ALN "\tscore = %.0f; \n\t#residues in gaps: %d\n\n", $aln->{score}, $aln->{num_gap_residues};
    my $len = length $aln->{seq};
    $s1 = $aln->{start1};
    $s2 = $aln->{start2};

    $total_seq1 = $aln->{seq1};
    $total_seq2 = $aln->{seq2};
    $total_seq = $aln->{seq};
    for (my $i = 0; $i < $len; $i += $step)
      {
	$seq1 = substr $total_seq1, 0, $step;
	$seq2 = substr $total_seq2, 0, $step;
	$seq  = substr $total_seq,  0, $step;
	$e1 = $s1 + (length($seq1) - ($seq1=~tr/-/-/));
	$e2 = $s2 + (length($seq2) - ($seq2=~tr/-/-/));
	printf ALN "CHAIN1 %5d: %s %5d\n", 
	  $ts1->{index_in_pdb}{$s1}, $seq1, $ts1->{index_in_pdb}{$e1}-1;
	printf ALN "       %5s  %s %5s\n", " ", $seq,  " ";
	printf ALN "CHAIN2 %5d: %s %5d\n", $ts2->{index_in_pdb}{$s2}, $seq2, $ts2->{index_in_pdb}{$e2}-1;
	print  ALN "\n";

	$s1 = $e1; $s2 = $e2;
	$total_seq1 =  substr $total_seq1, $step, length($total_seq1) - $step;
	$total_seq2 =  substr $total_seq2, $step, length($total_seq2) - $step;
	$total_seq  =  substr $total_seq,  $step, length($total_seq)  - $step;
      }
    close ALN;
  }

# printf "Score = $score";

sub AlignTurnSeq
  {
    my ($ts1, $ts2, $S_, $backtrack_, $max_pos, $option) = @_;
    my $total_max_score = -10000;
    $$max_pos = "0,0";

    for ($i = $ts1->{min}; $i < $ts1->{max}; $i++)
      {
	for ($j = $ts2->{min}; $j < $ts2->{max}; $j++)
	  {
	    if (($i==$ts1->{min}) and ($j == $ts2->{min}))
	      {
		$$S_[$i][$j] = 0;
		next;
	      }
	    # check back
	    if ($option) {
	      $max_score = -10000;
	    } else {
	      $max_score = 0;
	    }

#	    $back_i = $i-1;
#	    $back_j = $j-1;
	    $back_i = $i>$max_back?$i-$max_back:0;
	    $back_j = $j>$max_back?$j-$max_back:0;
	    for ($bi = $back_i; $bi <= $i; $bi ++)
	      {
		for ($bj = $back_j; $bj <= $j; $bj ++)
		  {
		    next if ($bi == $i) and ($bj == $j);

		    if (($i-$bi==1) and ($j-$bj==1))
		      {
			$gap_score = 0 ;
			$match_score = $match_reward
			  - &func($ts1->{seq}{$i}-$ts2->{seq}{$j});
		      }
		    else
		      {
			$gap_score = $gap_penalty;
			$match_score = 0;
		      }

		    $score = $$S_[$bi][$bj]
		      + $gap_score + $match_score;

		    if ($score > $max_score)
		      {
			$max_score = $score;
			$$backtrack_[$i][$j] = "$bi,$bj";
		      }
		  }
	      }

	    if ($max_score < 0)
	      {
		$$backtrack_[$i][$j] = "0,0";
	      }

	    $$S_[$i][$j] = $max_score;

	    if ($max_score > $total_max_score)
	      {
		$total_max_score = $max_score;
		$$max_pos = "$i,$j";
	      }
	  }
      }

    if ($option) {return $$S_[ $ts1->{max}-1][ $ts2->{max}-1];}
    else { return $total_max_score; }
  }

sub AffineAlignTurnSeq
  {
    my ($ts1, $ts2, $S_, $Ix_, $Iy_,  $backtrack_, $max_pos, $option) = @_;
    my $total_max_score = -10000;
    $$max_pos = "0,0,0";

    for ($i = $ts1->{min}; $i < $ts1->{max}; $i++)
      {
	$$S_[$i][$ts2->{min}-1] = 
	  $$Ix_[$i][$ts2->{min}-1] =
	  $$Iy_[$i][$ts2->{min}-1] = -10000;
      }
    for ($j = $ts2->{min}; $j < $ts2->{max}; $j++)
      {
	$$S_[$ts1->{min}-1][$j] = 
	  $$Ix_[$ts1->{min}-1][$j] =
	  $$Iy_[$ts1->{min}-1][$j] = -10000;
      }

    for ($i = $ts1->{min}; $i < $ts1->{max}; $i++)
      {
	for ($j = $ts2->{min}; $j < $ts2->{max}; $j++)
	  {
	    if (($i==$ts1->{min}) and ($j == $ts2->{min}))
	      {
		$$S_[$i][$j] = 0;
		$$Ix_[$i][$j] = $$Iy_[$i][$j] = -10000;
		next;
	      }

	    if ($option) {
	      $$S_[$i][$j] = -10000;
	    } else {
	      $$S_[$i][$j] = 0;
	    }

	    # assign S matrix
	    $match_score = $match_reward
	      - &func($ts1->{seq}{$i}-$ts2->{seq}{$j});
	    $M_score  = $$S_[$i-1][$j-1] + $match_score;
	    $Ix_score = $$Ix_[$i-1][$j-1] + $match_score;
	    $Iy_score = $$Iy_[$i-1][$j-1] + $match_score;

	    $bi = $i-1;
	    $bj = $j-1;
	    if ($M_score > $$S_[$i][$j])
	      {
		$$S_[$i][$j] = $M_score;
		$$backtrack_[$i][$j][0] = "$bi,$bj,0";;
	      }
	    if ($Ix_score > $$S_[$i][$j])
	      {
		$$S_[$i][$j] = $Ix_score;
		$$backtrack_[$i][$j][0] = "$bi,$bj,1";;
	      }
	    if ($Iy_score > $$S_[$i][$j])
	      {
		$$S_[$i][$j] = $Iy_score;
		$$backtrack_[$i][$j][0] = "$bi,$bj,2";;
	      }

	    # assign Ix and Iy, to be done
	    $$Ix_[$i][$j] = $$S_[$i-1][$j] + $gap_open_penalty;
	    $$backtrack_[$i][$j][1] = ($i-1).",".$j.",".0;;
	    if ($$Ix_[$i][$j] < $$Ix_[$i-1][$j] + $gap_extension_penalty)
	    {
		$$Ix_[$i][$j] = $$Ix_[$i-1][$j] + $gap_extension_penalty;
		$$backtrack_[$i][$j][1] = ($i-1).",".$j.",".1;
	    }
	    if ($$Ix_[$i][$j] < $$Iy_[$i-1][$j] + $gap_open_penalty)
	    {
		$$Ix_[$i][$j] = $$Iy_[$i-1][$j] + $gap_open_penalty;;
		$$backtrack_[$i][$j][1] = ($i-1).",".$j.",".2;
	    }

	    $$Iy_[$i][$j] = $$S_[$i][$j-1] + $gap_open_penalty;
	    $$backtrack_[$i][$j][2] = $i.",".($j-1).",".0;;
	    if ($$Iy_[$i][$j] < $$Iy_[$i][$j-1] + $gap_extension_penalty)
	    {
		$$Iy_[$i][$j] = $$Iy_[$i][$j-1] + $gap_extension_penalty;
		$$backtrack_[$i][$j][2] = $i.",".($j-1).",".2;
	    }
	    if ($$Iy_[$i][$j] < $$Ix_[$i][$j-1] + $gap_open_penalty)
	    {
		$$Iy_[$i][$j] = $$Ix_[$i][$j-1] + $gap_open_penalty;
		$$backtrack_[$i][$j][2] = $i.",".($j-1).",".1;
	    }

	    if ($$S_[$i][$j] <= 0)
	      {
		$$backtrack_[$i][$j][0] = "0,0,0";
	      }
	    if ($$Ix_[$i][$j] <= 0)
	      {
		$$backtrack_[$i][$j][1] = "0,0,0";
	      }
	    if ($$Iy_[$i][$j] <= 0)
	      {
		$$backtrack_[$i][$j][2] = "0,0,0";
	      }

	    if ($$S_[$i][$j] > $total_max_score)
	      {
		$total_max_score = $$S_[$i][$j];
		$$max_pos = "$i,$j";
	      }
	  }
      }

    if ($option) {return $$S_[ $ts1->{max}-1][ $ts2->{max}-1];}
    else { return $total_max_score; }
  }

sub LoadTurnCurve
  {
    my $file = shift;
    my $start = shift;
    $start |= 1;
    my $end = shift;
    $end |= 10000;

    my $ts;
    $ts->{min} = 1000;
    $ts->{max} = 0;

    open(FI, $file) or die;
    while(<FI>)
      {
	if (/^\s*(\d+)\s+(\d+\.?\d+)\s+(\w)\s+(\S+)\s+(\S+)/)
	  {
	    next if $1 > $end;
	    next if $1 < $start;

	    $ts->{seq}{$1} = $2;
	    $ts->{aa}{$1} = $3;
	    $ts->{index_in_pdb}{$1} = $4;
	    $ts->{chain_dev}{$1} = $5;
	    $ts->{min} = $1 if $1 < $ts->{min};
	    $ts->{max} = $1 if $1 > $ts->{max};
	  }
      }
    close FI;
    return $ts;
  }

sub func
  {
    my ($x) = @_;
    if ($x < 1.5*$reward)
      { return $x*$x; }
    else
      { return 2.25*$reward*$reward; }
  }

sub SimScore
  {
    my $ts = shift;
    my $len = $ts->{max}-$ts->{min}-1;
    return $len * $match_reward;
  }
