# Supplementary material for: Representing and comparing protein structures as paths in three-dimensional space
Source: BMC Bioinformatics. 2006 Oct 20;7:460. doi: 10.1186/1471-2105-7-460 (PMC1626488; doi:10.1186/1471-2105-7-460)
Supplement: Additional File 1 — A tarball file containing an implementation of the CURVE program and also programs that generate turning angle curve series. [file 1471-2105-7-460-S1.tar › CURVE/README]

This a distribution of programs used for CURVE alignment.

This package includes CURVE.pl and a directory TurningAngles which contains source codes for the program TurningAngles. 

These programs are distributed under the GPL license.

Degui Zhi
dzhi@compbio.berkeley.edu
2006/08/15
