# Supplementary material for: Representing and comparing protein structures as paths in three-dimensional space
Source: BMC Bioinformatics. 2006 Oct 20;7:460. doi: 10.1186/1471-2105-7-460 (PMC1626488; doi:10.1186/1471-2105-7-460)
Supplement: Additional File 1 — A tarball file containing an implementation of the CURVE program and also programs that generate turning angle curve series. [file 1471-2105-7-460-S1.tar › CURVE/TurningAngles/Data/Res_top.inp]

*>>>>>>>> Developmental Residue Topology File for Proteins <<<<<
*>>>>>>>>>>>>>>>>> Using All Hydrogens (ALLH) <<<<<<<<<<<<<<<<<<
*>>>>>>>>>>>>>>>>>>>>>>> May 1993 <<<<<<<<<<<<<<<<<<<<<<<<<<<<<<
*>>>>>>> Direct comments to Alexander D. MacKerell Jr. <<<<<<<<<
*>>>>>> 410-706-7442 or email: alex,mmiris.ab.umd.edu  <<<<<<<<<
* These files are a beta release; additional parameter development
* and testing may lead to alteration of the contents.
*
   22     1
MASS     1 H      1.00800 ! polar H
MASS     2 HC     1.00800 ! N-ter H
MASS     3 HA     1.00800 ! nonpolar H
MASS     4 HT     1.00800 ! TIPS3P WATER HYDROGEN
MASS     5 HP     1.00800 ! aromatic H
MASS     6 HB     1.00800 ! backbone H
MASS     7 HR1    1.00800 ! his he1, (+) his HG,HD2
MASS     8 HR2    1.00800 ! (+) his HE1
MASS     9 HR3    1.00800 ! neutral his HG, HD2
MASS    10 HS     1.00800 ! thiol hydrogen
MASS    11 C     12.01100 ! carbonyl C, peptide backbone
MASS    12 CA    12.01100 ! aromatic C
MASS    13 CT1   12.01100 ! aliphatic sp3 C for CH
MASS    14 CT2   12.01100 ! aliphatic sp3 C for CH2
MASS    15 CT3   12.01100 ! aliphatic sp3 C for CH3
MASS    16 CPH1  12.01100 ! his CG and CD2 carbons
MASS    17 CPH2  12.01100 ! his CE1 carbon
MASS    18 CPT   12.01100 ! trp C between rings
MASS    19 CY    12.01100 ! TRP C in pyrrole ring
MASS    20 CP1   12.01100 ! tetrahedral C (proline CA)
MASS    21 CP2   12.01100 ! tetrahedral C (proline CB/CG)
MASS    22 CP3   12.01100 ! tetrahedral C (proline CD)
MASS    23 CC    12.01100 ! carbonyl C, asn,asp,gln,glu,cter,ct2
MASS    24 CD    12.01100 ! carbonyl C, pres aspp,glup,ct1
MASS    25 CPA   12.01100 ! heme alpha-C
MASS    26 CPB   12.01100 ! heme beta-C
MASS    27 CPM   12.01100 ! heme meso-C
MASS    28 CM    12.01100 ! heme CO carbon
MASS    29 CS    12.01100 ! thiolate carbon
MASS    31 N     14.00700 ! proline N
MASS    32 NR1   14.00700 ! neutral his protonated ring nitrogen
MASS    33 NR2   14.00700 ! neutral his unprotonated ring nitrogen
MASS    34 NR3   14.00700 ! charged his ring nitrogen
MASS    35 NH1   14.00700 ! peptide nitrogen
MASS    36 NH2   14.00700 ! amide nitrogen
MASS    37 NH3   14.00700 ! ammonium nitrogen
MASS    38 NC2   14.00700 ! guanidinium nitroogen
MASS    39 NY    14.00700 ! TRP N in pyrrole ring
MASS    40 NP    14.00700 ! Proline ring NH2+ (N-terminal)
MASS    41 NPH   14.00700 ! heme pyrrole N
MASS    51 O     15.99900 ! carbonyl oxygen
MASS    52 OB    15.99900 ! carbonyl oxygen in acetic acid
MASS    53 OC    15.99900 ! carboxylate oxygen
MASS    54 OH1   15.99900 ! hydroxyl oxygen
MASS    55 OS    15.99940 ! ester oxygen
MASS    56 OT    15.99940 ! TIPS3P WATER OXYGEN
MASS    57 OM    15.99900 ! heme CO/O2 oxygen
MASS    81 S     32.06000 ! sulphur
MASS    82 SM    32.06000 ! sulfur C-S-S-C type
MASS    83 SS    32.06000 ! thiolate sulfur
MASS    90 CAL   40.08000 ! calcium 2+
MASS    91 ZN    65.37000 ! zinc (II) cation
MASS    92 FE    55.84700 ! heme iron 56


CHNG     1 H      1.00800 ! polar H
CHNG     2 HC     1.00800 ! N-ter H
CHNG     3 HA     1.00800 ! nonpolar H
CHNG     4 HT     1.00800 ! TIPS3P WATER HYDROGEN
CHNG     5 HP     1.00800 ! aromatic H
CHNG     6 HB     1.00800 ! backbone H
CHNG     7 HR1    1.00800 ! his he1, (+) his HG,HD2
CHNG     8 HR2    1.00800 ! (+) his HE1
CHNG     9 HR3    1.00800 ! neutral his HG, HD2
CHNG    10 HS     1.00800 ! thiol hydrogen
CHNG    11 C     12.01100 ! carbonyl C, peptide backbone
CHNG    12 CA    12.01100 ! aromatic C
CHNG    13 CT1   12.01100 ! aliphatic sp3 C for CH
CHNG    14 CT2   12.01100 ! aliphatic sp3 C for CH2
CHNG    15 CT3   12.01100 ! aliphatic sp3 C for CH3
CHNG    16 CPH1  12.01100 ! his CG and CD2 carbons
CHNG    17 CPH2  12.01100 ! his CE1 carbon
CHNG    18 CPT   12.01100 ! trp C between rings
CHNG    19 CY    12.01100 ! TRP C in pyrrole ring
CHNG    20 CP1   12.01100 ! tetrahedral C (proline CA)
CHNG    21 CP2   12.01100 ! tetrahedral C (proline CB/CG)
CHNG    22 CP3   12.01100 ! tetrahedral C (proline CD)
CHNG    23 CC    12.01100 ! carbonyl C, asn,asp,gln,glu,cter,ct2
CHNG    24 CD    12.01100 ! carbonyl C, pres aspp,glup,ct1
CHNG    25 CPA   12.01100 ! heme alpha-C
CHNG    26 CPB   12.01100 ! heme beta-C
CHNG    27 CPM   12.01100 ! heme meso-C
CHNG    28 CM    12.01100 ! heme CO carbon
CHNG    29 CS    12.01100 ! thiolate carbon
CHNG    31 N     14.00700 ! proline N
CHNG    32 NR1   14.00700 ! neutral his protonated ring nitrogen
CHNG    33 NR2   14.00700 ! neutral his unprotonated ring nitrogen
CHNG    34 NR3   14.00700 ! charged his ring nitrogen
CHNG    35 NH1   14.00700 ! peptide nitrogen
CHNG    36 NH2   14.00700 ! amide nitrogen
CHNG    37 NH3   14.00700 ! ammonium nitrogen
CHNG    38 NC2   14.00700 ! guanidinium nitroogen
CHNG    39 NY    14.00700 ! TRP N in pyrrole ring
CHNG    40 NP    14.00700 ! Proline ring NH2+ (N-terminal)
CHNG    41 NPH   14.00700 ! heme pyrrole N
CHNG    51 O     15.99900 ! carbonyl oxygen
CHNG    52 OB    15.99900 ! carbonyl oxygen in acetic acid
CHNG    53 OC    15.99900 ! carboxylate oxygen
CHNG    54 OH1   15.99900 ! hydroxyl oxygen
CHNG    55 OS    15.99940 ! ester oxygen
CHNG    56 OT    15.99940 ! TIPS3P WATER OXYGEN
CHNG    57 OM    15.99900 ! heme CO/O2 oxygen
CHNG    81 S     32.06000 ! sulphur
CHNG    82 SM    32.06000 ! sulfur C-S-S-C type
CHNG    83 SS    32.06000 ! thiolate sulfur
CHNG    90 CAL   40.08000 ! calcium 2+
CHNG    91 ZN    65.37000 ! zinc (II) cation
CHNG    92 FE    55.84700 ! heme iron 56

DECL -CA  
DECL -C  
DECL -O  
DECL +N  
DECL +HN  
DECL +CA  
DEFA FIRS NTER LAST CTER   
AUTO ANGLES DIHE   

RESI ALA          0.00
GROUP   
ATOM N    NH1    -0.47  !     |
ATOM HN   H       0.31  !  HN-N
ATOM CA   CT1     0.07  !     |     HB1
ATOM HA   HB      0.09  !     |    /
GROUP                   !  HA-CA--CB-HB2
ATOM CB   CT3    -0.27  !     |    \
ATOM HB1  HA      0.09  !     |     HB3
ATOM HB2  HA      0.09  !   O=C
ATOM HB3  HA      0.09  !     |
GROUP                   !
ATOM C    C       0.51
ATOM O    O      -0.51
BOND CB CA  N  HN  N  CA  O  C   
BOND C  CA  C  +N  CA HA  CB HB1  CB HB2  CB HB3   
IMPR N -C CA HN  C CA +N O   
DONOR HN N   
ACCEPTOR O C   
IC -C   CA   *N   HN    1.3551 126.4900  180.0000 115.4200  0.9996
IC -C   N    CA   C     1.3551 126.4900  180.0000 114.4400  1.5390
IC N    CA   C    +N    1.4592 114.4400  180.0000 116.8400  1.3558
IC +N   CA   *C   O     1.3558 116.8400  180.0000 122.5200  1.2297
IC CA   C    +N   +CA   1.5390 116.8400  180.0000 126.7700  1.4613
IC N    C    *CA  CB    1.4592 114.4400  123.2300 111.0900  1.5461
IC N    C    *CA  HA    1.4592 114.4400 -120.4500 106.3900  1.0840
IC C    CA   CB   HB1   1.5390 111.0900  177.2500 109.6000  1.1109
IC HB1  CA   *CB  HB2   1.1109 109.6000  119.1300 111.0500  1.1119
IC HB1  CA   *CB  HB3   1.1109 109.6000 -119.5800 111.6100  1.1114
TER

RESI ALAc        -1.00
GROUP   
ATOM N    NH1    -0.47  !     |
ATOM HN   H       0.31  !  HN-N
ATOM CA   CT1     0.07  !     |     HB1
ATOM HA   HB      0.09  !     |    /
GROUP                   !  HA-CA--CB-HB2
ATOM CB   CT3    -0.27  !     |    \
ATOM HB1  HA      0.09  !     |     HB3
ATOM HB2  HA      0.09  !   O=C
ATOM HB3  HA      0.09  !     |
GROUP                   !    OXT
ATOM C    CC      0.34
ATOM O    OC     -0.67
ATOM OXT  OC     -0.67
BOND CB CA  N  HN  N  CA  O  C  OXT C 
BOND C  CA  C  +N  CA HA  CB HB1  CB HB2  CB HB3   
IMPR N -C CA HN  C CA +N O   
DONOR HN N   
ACCEPTOR O C   
ACCEPTOR OXT C   
IC -C   CA   *N   HN    1.3551 126.4900  180.0000 115.4200  0.9996
IC -C   N    CA   C     1.3551 126.4900  180.0000 114.4400  1.5390
IC N    CA   C    +N    1.4592 114.4400  180.0000 116.8400  1.3558
IC N    CA   *C   O     1.3558 116.8400  180.0000 118.0000  1.2600
IC O    CA   *C   OXT   0.0000 118.0000  180.0000 118.0000  1.2600
IC CA   C    +N   +CA   1.5390 116.8400  180.0000 126.7700  1.4613
IC N    C    *CA  CB    1.4592 114.4400  123.2300 111.0900  1.5461
IC N    C    *CA  HA    1.4592 114.4400 -120.4500 106.3900  1.0840
IC C    CA   CB   HB1   1.5390 111.0900  177.2500 109.6000  1.1109
IC HB1  CA   *CB  HB2   1.1109 109.6000  119.1300 111.0500  1.1119
IC HB1  CA   *CB  HB3   1.1109 109.6000 -119.5800 111.6100  1.1114
TER


RESI ALAn         1.00
GROUP                          
ATOM N    NH3    -0.30  !      
ATOM HN1  HC      0.33  !   HN2        
ATOM HN2  HC      0.33  !     | 
ATOM HN3  HC      0.33  ! HN1-N--HN3
ATOM CA   CT1     0.21  !     |     HB1
ATOM HA   HB      0.10  !     |    /
GROUP                   !  HA-CA--CB-HB2
ATOM CB   CT3    -0.27  !     |    \
ATOM HB1  HA      0.09  !     |     HB3
ATOM HB2  HA      0.09  !   O=C
ATOM HB3  HA      0.09  !     |
GROUP                   !
ATOM C    C       0.51
ATOM O    O      -0.51
BOND CB CA  N  HN1 N HN2   N HN3  N  CA   O  C   
BOND C  CA  C  +N  CA HA  CB HB1  CB HB2  CB HB3   
IMPR N -C CA HN  C CA +N O   
DONOR HN1 N
DONOR HN2 N
DONOR HN3 N
ACCEPTOR O C   
IC C    CA   *N   HN1   1.5232 106.5200  180.0000 109.5000  1.0400   
IC HN1  CA   *N   HN2   0.0000 0.000000  120.0000 109.5000  1.0400
IC HN2  CA   *N   HN3   0.0000 0.000000  120.0000 109.5000  1.0400
IC -C   N    CA   C     1.3551 126.4900  180.0000 114.4400  1.5390
IC N    CA   C    +N    1.4592 114.4400  180.0000 116.8400  1.3558
IC +N   CA   *C   O     1.3558 116.8400  180.0000 122.5200  1.2297
IC CA   C    +N   +CA   1.5390 116.8400  180.0000 126.7700  1.4613
IC N    C    *CA  CB    1.4592 114.4400  123.2300 111.0900  1.5461
IC N    C    *CA  HA    1.4592 114.4400 -120.4500 106.3900  1.0840
IC C    CA   CB   HB1   1.5390 111.0900  177.2500 109.6000  1.1109
IC HB1  CA   *CB  HB2   1.1109 109.6000  119.1300 111.0500  1.1119
IC HB1  CA   *CB  HB3   1.1109 109.6000 -119.5800 111.6100  1.1114
TER

RESI ARG          1.00
GROUP   
ATOM N    NH1    -0.47  !     |                      HH11
ATOM HN   H       0.31  !  HN-N                       |
ATOM CA   CT1     0.07  !     |   HB1 HG1 HD1 HE     NH1-HH12
ATOM HA   HB      0.09  !     |   |   |   |   |     /   
GROUP                   !  HA-CA--CB--CG--CD--NE--CZ
ATOM CB   CT2    -0.18  !     |   |   |   |         \
ATOM HB1  HA      0.09  !     |   HB2 HG2 HD2        NH2-HH22
ATOM HB2  HA      0.09  !   O=C                       |
GROUP                   !     |                      HH21
ATOM CG   CT2    -0.18
ATOM HG1  HA      0.09
ATOM HG2  HA      0.09
GROUP   
ATOM CD   CT2     0.20
ATOM HD1  HA      0.09
ATOM HD2  HA      0.09
ATOM NE   NC2    -0.70
ATOM HE   HC      0.44
ATOM CZ   C       0.64
ATOM NH1  NC2    -0.80
ATOM HH11 HC      0.46
ATOM HH12 HC      0.46
ATOM NH2  NC2    -0.80
ATOM HH21 HC      0.46
ATOM HH22 HC      0.46
GROUP   
ATOM C    C       0.51
ATOM O    O      -0.51
BOND CB  CA  CG  CB  CD CG  NE CD  CZ NE   
BOND NH1 CZ  NH2 CZ  N  HN  N  CA   
BOND O   C   C   CA  C  +N  CA HA  CB HB1   
BOND CB  HB2 CG  HG1 CG HG2 CD HD1 CD HD2   
BOND NE  HE  NH1 HH11  NH1 HH12  NH2 HH21  NH2 HH22   
IMPR N  -C  CA  HN   C CA +N O   
IMPR CZ NH1 NH2 NE
DONOR HN N   
DONOR HE NE   
DONOR HH11 NH1   
DONOR HH12 NH1   
DONOR HH21 NH2   
DONOR HH22 NH2   
ACCEPTOR O C   
IC -C   CA   *N   HN    1.3496 122.4500  180.0000 116.6700  0.9973
IC -C   N    CA   C     1.3496 122.4500  180.0000 109.8600  1.5227
IC N    CA   C    +N    1.4544 109.8600  180.0000 117.1200  1.3511
IC +N   CA   *C   O     1.3511 117.1200  180.0000 121.4000  1.2271
IC CA   C    +N   +CA   1.5227 117.1200  180.0000 124.6700  1.4565
IC N    C    *CA  CB    1.4544 109.8600  123.6400 112.2600  1.5552
IC N    C    *CA  HA    1.4544 109.8600 -117.9300 106.6100  1.0836
IC N    CA   CB   CG    1.4544 110.7000  180.0000 115.9500  1.5475
IC CG   CA   *CB  HB1   1.5475 115.9500  120.0500 106.4000  1.1163
IC CG   CA   *CB  HB2   1.5475 115.9500 -125.8100 109.5500  1.1124
IC CA   CB   CG   CD    1.5552 115.9500  180.0000 114.0100  1.5384
IC CD   CB   *CG  HG1   1.5384 114.0100  125.2000 108.5500  1.1121
IC CD   CB   *CG  HG2   1.5384 114.0100 -120.3000 108.9600  1.1143
IC CB   CG   CD   NE    1.5475 114.0100  180.0000 107.0900  1.5034
IC NE   CG   *CD  HD1   1.5034 107.0900  120.6900 109.4100  1.1143
IC NE   CG   *CD  HD2   1.5034 107.0900 -119.0400 111.5200  1.1150
IC CG   CD   NE   CZ    1.5384 107.0900  180.0000 123.0500  1.3401
IC CZ   CD   *NE  HE    1.3401 123.0500  180.0000 113.1400  1.0065
IC CD   NE   CZ   NH1   1.5034 123.0500  180.0000 118.0600  1.3311
IC NE   CZ   NH1  HH11  1.3401 118.0600 -178.2800 120.6100  0.9903
IC HH11 CZ   *NH1 HH12  0.9903 120.6100  171.1900 116.2900  1.0023
IC NH1  NE   *CZ  NH2   1.3311 118.0600  178.6400 122.1400  1.3292
IC NE   CZ   NH2  HH21  1.3401 122.1400 -174.1400 119.9100  0.9899
IC HH21 CZ   *NH2 HH22  0.9899 119.9100  166.1600 116.8800  0.9914 
TER

RESI ARGc         0.00
GROUP   
ATOM N    NH1    -0.47  !     |                      HH11
ATOM HN   H       0.31  !  HN-N                       |
ATOM CA   CT1     0.07  !     |   HB1 HG1 HD1 HE     NH1-HH12
ATOM HA   HB      0.09  !     |   |   |   |   |     /   
GROUP                   !  HA-CA--CB--CG--CD--NE--CZ
ATOM CB   CT2    -0.18  !     |   |   |   |         \
ATOM HB1  HA      0.09  !     |   HB2 HG2 HD2        NH2-HH22
ATOM HB2  HA      0.09  !   O=C                       |
GROUP                   !     |                      HH21
ATOM CG   CT2    -0.18       OXT
ATOM HG1  HA      0.09
ATOM HG2  HA      0.09
GROUP   
ATOM CD   CT2     0.20
ATOM HD1  HA      0.09
ATOM HD2  HA      0.09
ATOM NE   NC2    -0.70
ATOM HE   HC      0.44
ATOM CZ   C       0.64
ATOM NH1  NC2    -0.80
ATOM HH11 HC      0.46
ATOM HH12 HC      0.46
ATOM NH2  NC2    -0.80
ATOM HH21 HC      0.46
ATOM HH22 HC      0.46
GROUP   
ATOM C    CC      0.34
ATOM O    OC     -0.67
ATOM OXT  OC     -0.67
BOND CB  CA  CG  CB  CD CG  NE CD  CZ NE   
BOND NH1 CZ  NH2 CZ  N  HN  N  CA   
BOND O   C   C   CA  C  +N  CA HA  CB HB1  OXT C 
BOND CB  HB2 CG  HG1 CG HG2 CD HD1 CD HD2   
BOND NE  HE  NH1 HH11  NH1 HH12  NH2 HH21  NH2 HH22   
IMPR N  -C  CA  HN   C CA +N O   
IMPR CZ NH1 NH2 NE
DONOR HN N   
DONOR HE NE   
DONOR HH11 NH1   
DONOR HH12 NH1   
DONOR HH21 NH2   
DONOR HH22 NH2   
ACCEPTOR O C   
ACCEPTOR OXT C   
IC -C   CA   *N   HN    1.3496 122.4500  180.0000 116.6700  0.9973
IC -C   N    CA   C     1.3496 122.4500  180.0000 109.8600  1.5227
IC N    CA   C    +N    1.4544 109.8600  180.0000 117.1200  1.3511
IC CA   C    +N   +CA   1.5227 117.1200  180.0000 124.6700  1.4565
IC N    CA   *C   O     1.3558 116.8400  180.0000 118.0000  1.2600
IC O    CA   *C   OXT   0.0000 118.0000  180.0000 118.0000  1.2600
IC N    C    *CA  CB    1.4544 109.8600  123.6400 112.2600  1.5552
IC N    C    *CA  HA    1.4544 109.8600 -117.9300 106.6100  1.0836
IC N    CA   CB   CG    1.4544 110.7000  180.0000 115.9500  1.5475
IC CG   CA   *CB  HB1   1.5475 115.9500  120.0500 106.4000  1.1163
IC CG   CA   *CB  HB2   1.5475 115.9500 -125.8100 109.5500  1.1124
IC CA   CB   CG   CD    1.5552 115.9500  180.0000 114.0100  1.5384
IC CD   CB   *CG  HG1   1.5384 114.0100  125.2000 108.5500  1.1121
IC CD   CB   *CG  HG2   1.5384 114.0100 -120.3000 108.9600  1.1143
IC CB   CG   CD   NE    1.5475 114.0100  180.0000 107.0900  1.5034
IC NE   CG   *CD  HD1   1.5034 107.0900  120.6900 109.4100  1.1143
IC NE   CG   *CD  HD2   1.5034 107.0900 -119.0400 111.5200  1.1150
IC CG   CD   NE   CZ    1.5384 107.0900  180.0000 123.0500  1.3401
IC CZ   CD   *NE  HE    1.3401 123.0500  180.0000 113.1400  1.0065
IC CD   NE   CZ   NH1   1.5034 123.0500  180.0000 118.0600  1.3311
IC NE   CZ   NH1  HH11  1.3401 118.0600 -178.2800 120.6100  0.9903
IC HH11 CZ   *NH1 HH12  0.9903 120.6100  171.1900 116.2900  1.0023
IC NH1  NE   *CZ  NH2   1.3311 118.0600  178.6400 122.1400  1.3292
IC NE   CZ   NH2  HH21  1.3401 122.1400 -174.1400 119.9100  0.9899
IC HH21 CZ   *NH2 HH22  0.9899 119.9100  166.1600 116.8800  0.9914 
TER

RESI ARGn         2.00
GROUP   
ATOM N    NH3    -0.30  !  
ATOM HN1  HC      0.33  ! 
ATOM HN2  HC      0.33  !     |                      HH11
ATOM HN3  HC      0.33  !  HN-N                       |
ATOM CA   CT1     0.21  !     |   HB1 HG1 HD1 HE     NH1-HH12
ATOM HA   HB      0.10  !     |   |   |   |   |     /   
GROUP                   !  HA-CA--CB--CG--CD--NE--CZ
ATOM CB   CT2    -0.18  !     |   |   |   |         \
ATOM HB1  HA      0.09  !     |   HB2 HG2 HD2        NH2-HH22
ATOM HB2  HA      0.09  !   O=C                       |
GROUP                   !     |                      HH21
ATOM CG   CT2    -0.18
ATOM HG1  HA      0.09
ATOM HG2  HA      0.09
GROUP   
ATOM CD   CT2     0.20
ATOM HD1  HA      0.09
ATOM HD2  HA      0.09
ATOM NE   NC2    -0.70
ATOM HE   HC      0.44
ATOM CZ   C       0.64
ATOM NH1  NC2    -0.80
ATOM HH11 HC      0.46
ATOM HH12 HC      0.46
ATOM NH2  NC2    -0.80
ATOM HH21 HC      0.46
ATOM HH22 HC      0.46
GROUP   
ATOM C    C       0.51
ATOM O    O      -0.51
BOND CB  CA  CG  CB  CD CG  NE CD  CZ NE   
BOND NH1 CZ  NH2 CZ  N  HN1 N  HN2 N  HN3  N  CA   
BOND O   C   C   CA  C  +N  CA HA  CB HB1   
BOND CB  HB2 CG  HG1 CG HG2 CD HD1 CD HD2   
BOND NE  HE  NH1 HH11  NH1 HH12  NH2 HH21  NH2 HH22   
IMPR N  -C  CA  HN   C CA +N O   
IMPR CZ NH1 NH2 NE
DONOR HN1 N   
DONOR HN2 N   
DONOR HN3 N   
DONOR HE NE   
DONOR HH11 NH1   
DONOR HH12 NH1   
DONOR HH21 NH2   
DONOR HH22 NH2   
ACCEPTOR O C   
IC C    CA   *N   HN1   1.5232 106.5200  180.0000 109.5000  1.0400   
IC HN1  CA   *N   HN2   0.0000 0.000000  120.0000 109.5000  1.0400
IC HN2  CA   *N   HN3   0.0000 0.000000  120.0000 109.5000  1.0400
IC -C   N    CA   C     1.3496 122.4500  180.0000 109.8600  1.5227
IC N    CA   C    +N    1.4544 109.8600  180.0000 117.1200  1.3511
IC +N   CA   *C   O     1.3511 117.1200  180.0000 121.4000  1.2271
IC CA   C    +N   +CA   1.5227 117.1200  180.0000 124.6700  1.4565
IC N    C    *CA  CB    1.4544 109.8600  123.6400 112.2600  1.5552
IC N    C    *CA  HA    1.4544 109.8600 -117.9300 106.6100  1.0836
IC N    CA   CB   CG    1.4544 110.7000  180.0000 115.9500  1.5475
IC CG   CA   *CB  HB1   1.5475 115.9500  120.0500 106.4000  1.1163
IC CG   CA   *CB  HB2   1.5475 115.9500 -125.8100 109.5500  1.1124
IC CA   CB   CG   CD    1.5552 115.9500  180.0000 114.0100  1.5384
IC CD   CB   *CG  HG1   1.5384 114.0100  125.2000 108.5500  1.1121
IC CD   CB   *CG  HG2   1.5384 114.0100 -120.3000 108.9600  1.1143
IC CB   CG   CD   NE    1.5475 114.0100  180.0000 107.0900  1.5034
IC NE   CG   *CD  HD1   1.5034 107.0900  120.6900 109.4100  1.1143
IC NE   CG   *CD  HD2   1.5034 107.0900 -119.0400 111.5200  1.1150
IC CG   CD   NE   CZ    1.5384 107.0900  180.0000 123.0500  1.3401
IC CZ   CD   *NE  HE    1.3401 123.0500  180.0000 113.1400  1.0065
IC CD   NE   CZ   NH1   1.5034 123.0500  180.0000 118.0600  1.3311
IC NE   CZ   NH1  HH11  1.3401 118.0600 -178.2800 120.6100  0.9903
IC HH11 CZ   *NH1 HH12  0.9903 120.6100  171.1900 116.2900  1.0023
IC NH1  NE   *CZ  NH2   1.3311 118.0600  178.6400 122.1400  1.3292
IC NE   CZ   NH2  HH21  1.3401 122.1400 -174.1400 119.9100  0.9899
IC HH21 CZ   *NH2 HH22  0.9899 119.9100  166.1600 116.8800  0.9914 
TER

RESI ASN          0.00
GROUP   
ATOM N    NH1    -0.47  !     |       
ATOM HN   H       0.31  !  HN-N       
ATOM CA   CT1     0.07  !     |   HB1 OD1    HD21 (cis to OD1)
ATOM HA   HB      0.09  !     |   |   ||    /
GROUP                   !  HA-CA--CB--CG--ND2
ATOM CB   CT2    -0.18  !     |   |         \
ATOM HB1  HA      0.09  !     |   HB2        HD22 (trans to OD1)
ATOM HB2  HA      0.09  !   O=C           
GROUP                   !     |           
ATOM CG   CC      0.55
ATOM OD1  O      -0.55
GROUP   
ATOM ND2  NH2    -0.62
ATOM HD21 H       0.32
ATOM HD22 H       0.30
GROUP   
ATOM C    C       0.51
ATOM O    O      -0.51
BOND CB CA  CG CB   OD1 CG   ND2 CG   
BOND N  HN  N  CA   O   C    C   CA    C +N   
BOND CA HA  CB HB1  CB  HB2  ND2 HD21  ND2 HD22   
IMPR N   -C  CA   HN    C   CA +N   O   
IMPR CG  ND2 CB   OD1   CG  CB ND2  OD1   
IMPR ND2 CG  HD21 HD22  ND2 CG HD22 HD21   
DONOR HN N   
DONOR HD21 ND2   
DONOR HD22 ND2   
ACCEPTOR OD1 CG   
ACCEPTOR O C   
IC -C   CA   *N   HN    1.3480 124.0500  180.0000 114.4900  0.9992
IC -C   N    CA   C     1.3480 124.0500  180.0000 105.2300  1.5245
IC N    CA   C    +N    1.4510 105.2300  180.0000 117.3800  1.3467
IC +N   CA   *C   O     1.3467 117.3800  180.0000 120.3200  1.2282
IC CA   C    +N   +CA   1.5245 117.3800  180.0000 124.8800  1.4528
IC N    C    *CA  CB    1.4510 105.2300  121.1800 113.0400  1.5627
IC N    C    *CA  HA    1.4510 105.2300 -115.5200 107.6300  1.0848
IC N    CA   CB   CG    1.4510 110.9100  180.0000 114.3000  1.5319
IC CG   CA   *CB  HB1   1.5319 114.3000  119.1700 107.8200  1.1120
IC CG   CA   *CB  HB2   1.5319 114.3000 -123.7400 110.3400  1.1091
IC CA   CB   CG   OD1   1.5627 114.3000  180.0000 122.5600  1.2323
IC OD1  CB   *CG  ND2   1.2323 122.5600 -179.1900 116.1500  1.3521
IC CB   CG   ND2  HD21  1.5319 116.1500 -179.2600 117.3500  0.9963
IC HD21 CG   *ND2 HD22  0.9963 117.3500  178.0200 120.0500  0.9951
TER

RESI ASNc        -1.00
GROUP   
ATOM N    NH1    -0.47  !     |       
ATOM HN   H       0.31  !  HN-N       
ATOM CA   CT1     0.07  !     |   HB1 OD1    HD21 (cis to OD1)
ATOM HA   HB      0.09  !     |   |   ||    /
GROUP                   !  HA-CA--CB--CG--ND2
ATOM CB   CT2    -0.18  !     |   |         \
ATOM HB1  HA      0.09  !     |   HB2        HD22 (trans to OD1)
ATOM HB2  HA      0.09  !   O=C           
GROUP                   !     |           
ATOM CG   CC      0.55       OXT
ATOM OD1  O      -0.55
GROUP   
ATOM ND2  NH2    -0.62
ATOM HD21 H       0.32
ATOM HD22 H       0.30
GROUP   
ATOM C    CC      0.34
ATOM O    OC     -0.67
ATOM OXT  OC     -0.67
BOND CB CA  CG CB   OD1 CG   ND2 CG   
BOND N  HN  N  CA   O   C    OXT C   C   CA    C +N
BOND CA HA  CB HB1  CB  HB2  ND2 HD21  ND2 HD22   
IMPR N   -C  CA   HN    C   CA +N   O   
IMPR CG  ND2 CB   OD1   CG  CB ND2  OD1   
IMPR ND2 CG  HD21 HD22  ND2 CG HD22 HD21   
DONOR HN N   
DONOR HD21 ND2   
DONOR HD22 ND2   
ACCEPTOR OD1 CG   
ACCEPTOR O C   
IC -C   CA   *N   HN    1.3480 124.0500  180.0000 114.4900  0.9992
IC -C   N    CA   C     1.3480 124.0500  180.0000 105.2300  1.5245
IC N    CA   C    +N    1.4510 105.2300  180.0000 117.3800  1.3467
IC N    CA   *C   O     1.3558 116.8400  180.0000 118.0000  1.2600
IC O    CA   *C   OXT   0.0000 118.0000  180.0000 118.0000  1.2600
IC CA   C    +N   +CA   1.5245 117.3800  180.0000 124.8800  1.4528
IC N    C    *CA  CB    1.4510 105.2300  121.1800 113.0400  1.5627
IC N    C    *CA  HA    1.4510 105.2300 -115.5200 107.6300  1.0848
IC N    CA   CB   CG    1.4510 110.9100  180.0000 114.3000  1.5319
IC CG   CA   *CB  HB1   1.5319 114.3000  119.1700 107.8200  1.1120
IC CG   CA   *CB  HB2   1.5319 114.3000 -123.7400 110.3400  1.1091
IC CA   CB   CG   OD1   1.5627 114.3000  180.0000 122.5600  1.2323
IC OD1  CB   *CG  ND2   1.2323 122.5600 -179.1900 116.1500  1.3521
IC CB   CG   ND2  HD21  1.5319 116.1500 -179.2600 117.3500  0.9963
IC HD21 CG   *ND2 HD22  0.9963 117.3500  178.0200 120.0500  0.9951
TER

RESI ASNn         1.00
GROUP   
ATOM N    NH3    -0.30  !             
ATOM HN1  HC      0.33  !    HN2      
ATOM HN2  HC      0.33  !     |       
ATOM HN3  HC      0.33  ! HN1-N-HN3       
ATOM CA   CT1     0.21  !     |   HB1 OD1    HD21 (cis to OD1)
ATOM HA   HB      0.10  !     |   |   ||    /
GROUP                   !  HA-CA--CB--CG--ND2
ATOM CB   CT2    -0.18  !     |   |         \
ATOM HB1  HA      0.09  !     |   HB2        HD22 (trans to OD1)
ATOM HB2  HA      0.09  !   O=C           
GROUP                   !     |           
ATOM CG   CC      0.55
ATOM OD1  O      -0.55
GROUP   
ATOM ND2  NH2    -0.62
ATOM HD21 H       0.32
ATOM HD22 H       0.30
GROUP   
ATOM C    C       0.51
ATOM O    O      -0.51
BOND CB CA  CG CB   OD1 CG   ND2 CG   
BOND N  HN1 N  HN2  N   HN3  N  CA   O   C    C   CA    C +N   
BOND CA HA  CB HB1  CB  HB2  ND2 HD21  ND2 HD22   
IMPR N   -C  CA   HN    C   CA +N   O   
IMPR CG  ND2 CB   OD1   CG  CB ND2  OD1   
IMPR ND2 CG  HD21 HD22  ND2 CG HD22 HD21   
DONOR HN1 N   
DONOR HN2 N   
DONOR HN3 N   
DONOR HD21 ND2   
DONOR HD22 ND2   
ACCEPTOR OD1 CG   
ACCEPTOR O C   
IC C    CA   *N   HN1   1.5232 106.5200  180.0000 109.5000  1.0400   
IC HN1  CA   *N   HN2   0.0000 0.000000  120.0000 109.5000  1.0400
IC HN2  CA   *N   HN3   0.0000 0.000000  120.0000 109.5000  1.0400
IC -C   N    CA   C     1.3480 124.0500  180.0000 105.2300  1.5245
IC N    CA   C    +N    1.4510 105.2300  180.0000 117.3800  1.3467
IC +N   CA   *C   O     1.3467 117.3800  180.0000 120.3200  1.2282
IC CA   C    +N   +CA   1.5245 117.3800  180.0000 124.8800  1.4528
IC N    C    *CA  CB    1.4510 105.2300  121.1800 113.0400  1.5627
IC N    C    *CA  HA    1.4510 105.2300 -115.5200 107.6300  1.0848
IC N    CA   CB   CG    1.4510 110.9100  180.0000 114.3000  1.5319
IC CG   CA   *CB  HB1   1.5319 114.3000  119.1700 107.8200  1.1120
IC CG   CA   *CB  HB2   1.5319 114.3000 -123.7400 110.3400  1.1091
IC CA   CB   CG   OD1   1.5627 114.3000  180.0000 122.5600  1.2323
IC OD1  CB   *CG  ND2   1.2323 122.5600 -179.1900 116.1500  1.3521
IC CB   CG   ND2  HD21  1.5319 116.1500 -179.2600 117.3500  0.9963
IC HD21 CG   *ND2 HD22  0.9963 117.3500  178.0200 120.0500  0.9951
TER

RESI ASP         -1.00
GROUP   
ATOM N    NH1    -0.47  !     |       
ATOM HN   H       0.31  !  HN-N       
ATOM CA   CT1     0.07  !     |   HB1   OD1
ATOM HA   HB      0.09  !     |   |    //
GROUP                   !  HA-CA--CB--CG
ATOM CB   CT2    -0.28  !     |   |    \\
ATOM HB1  HA      0.09  !     |   HB2   OD2
ATOM HB2  HA      0.09  !   O=C           
ATOM CG   CC      0.62  !     |           
ATOM OD1  OC     -0.76
ATOM OD2  OC     -0.76
GROUP   
ATOM C    C       0.51
ATOM O    O      -0.51
BOND CB CA  CG CB   OD1 CG  OD2 CG   
BOND N  HN  N  CA   O   C   C   CA  C +N   
BOND CA HA  CB HB1  CB HB2   
IMPR N   -C CA  HN  C CA +N O   
IMPR OD1 CB OD2 CG   
DONOR HN N   
ACCEPTOR OD1 CG   
ACCEPTOR OD2 CG   
ACCEPTOR O C   
IC -C   CA   *N   HN    1.3465 125.3100  180.0000 112.9400  0.9966
IC -C   N    CA   C     1.3465 125.3100  180.0000 105.6300  1.5315
IC N    CA   C    +N    1.4490 105.6300  180.0000 117.0600  1.3478
IC +N   CA   *C   O     1.3478 117.0600  180.0000 120.7100  1.2330
IC CA   C    +N   +CA   1.5315 117.0600  180.0000 125.3900  1.4484
IC N    C    *CA  CB    1.4490 105.6300  122.3300 114.1000  1.5619
IC N    C    *CA  HA    1.4490 105.6300 -116.4000 106.7700  1.0841
IC N    CA   CB   CG    1.4490 111.1000  180.0000 112.6000  1.5218
IC CG   CA   *CB  HB1   1.5218 112.6000  119.2200 109.2300  1.1086
IC CG   CA   *CB  HB2   1.5218 112.6000 -121.6100 110.6400  1.1080
IC CA   CB   CG   OD1   1.5619 112.6000  180.0000 117.9900  1.2565
IC OD1  CB   *CG  OD2   1.2565 117.9900 -170.2300 117.7000  1.2541
TER

RESI ASPc        -2.00
GROUP   
ATOM N    NH1    -0.47  !     |       
ATOM HN   H       0.31  !  HN-N       
ATOM CA   CT1     0.07  !     |   HB1   OD1
ATOM HA   HB      0.09  !     |   |    //
GROUP                   !  HA-CA--CB--CG
ATOM CB   CT2    -0.28  !     |   |    \\
ATOM HB1  HA      0.09  !     |   HB2   OD2
ATOM HB2  HA      0.09  !   O=C           
ATOM CG   CC      0.62  !     |           
ATOM OD1  OC     -0.76
ATOM OD2  OC     -0.76
GROUP   
ATOM C    CC      0.34
ATOM O    OC     -0.67
ATOM OXT  OC     -0.67
BOND CB CA  CG CB   OD1 CG  OD2 CG   
BOND N  HN  N  CA   O   C   OXT C  C   CA  C +N   
BOND CA HA  CB HB1  CB HB2   
IMPR N   -C CA  HN  C CA +N O   
IMPR OD1 CB OD2 CG   
DONOR HN N   
ACCEPTOR OD1 CG   
ACCEPTOR OD2 CG   
ACCEPTOR O C   
ACCEPTOR OXT C   
IC -C   CA   *N   HN    1.3465 125.3100  180.0000 112.9400  0.9966
IC -C   N    CA   C     1.3465 125.3100  180.0000 105.6300  1.5315
IC N    CA   C    +N    1.4490 105.6300  180.0000 117.0600  1.3478
IC N    CA   *C   O     1.3558 116.8400  180.0000 118.0000  1.2600
IC O    CA   *C   OXT   0.0000 118.0000  180.0000 118.0000  1.2600
IC CA   C    +N   +CA   1.5315 117.0600  180.0000 125.3900  1.4484
IC N    C    *CA  CB    1.4490 105.6300  122.3300 114.1000  1.5619
IC N    C    *CA  HA    1.4490 105.6300 -116.4000 106.7700  1.0841
IC N    CA   CB   CG    1.4490 111.1000  180.0000 112.6000  1.5218
IC CG   CA   *CB  HB1   1.5218 112.6000  119.2200 109.2300  1.1086
IC CG   CA   *CB  HB2   1.5218 112.6000 -121.6100 110.6400  1.1080
IC CA   CB   CG   OD1   1.5619 112.6000  180.0000 117.9900  1.2565
IC OD1  CB   *CG  OD2   1.2565 117.9900 -170.2300 117.7000  1.2541
TER

RESI ASPn         0.00
GROUP   
ATOM N    NH3    -0.30  !     |       
ATOM HN1  HC      0.33  !     |       
ATOM HN2  HC      0.33  !     |       
ATOM HN3  HC      0.33  !  HN-N       
ATOM CA   CT1     0.21  !     |   HB1   OD1
ATOM HA   HB      0.10  !     |   |    //
GROUP                   !  HA-CA--CB--CG
ATOM CB   CT2    -0.28  !     |   |    \\
ATOM HB1  HA      0.09  !     |   HB2   OD2
ATOM HB2  HA      0.09  !   O=C           
ATOM CG   CC      0.62  !     |           
ATOM OD1  OC     -0.76
ATOM OD2  OC     -0.76
GROUP   
ATOM C    C       0.51
ATOM O    O      -0.51
BOND CB CA  CG CB   OD1 CG  OD2 CG   
BOND N  HN1 N  HN2  N  HN3  N  CA   O   C   C   CA  C +N   
BOND CA HA  CB HB1  CB HB2   
IMPR N   -C CA  HN  C CA +N O   
IMPR OD1 CB OD2 CG   
DONOR HN1 N   
DONOR HN2 N   
DONOR HN3 N   
ACCEPTOR OD1 CG   
ACCEPTOR OD2 CG   
ACCEPTOR O C   
IC C    CA   *N   HN1   1.5232 106.5200  180.0000 109.5000  1.0400   
IC HN1  CA   *N   HN2   0.0000 0.000000  120.0000 109.5000  1.0400
IC HN2  CA   *N   HN3   0.0000 0.000000  120.0000 109.5000  1.0400
IC -C   N    CA   C     1.3465 125.3100  180.0000 105.6300  1.5315
IC N    CA   C    +N    1.4490 105.6300  180.0000 117.0600  1.3478
IC +N   CA   *C   O     1.3478 117.0600  180.0000 120.7100  1.2330
IC CA   C    +N   +CA   1.5315 117.0600  180.0000 125.3900  1.4484
IC N    C    *CA  CB    1.4490 105.6300  122.3300 114.1000  1.5619
IC N    C    *CA  HA    1.4490 105.6300 -116.4000 106.7700  1.0841
IC N    CA   CB   CG    1.4490 111.1000  180.0000 112.6000  1.5218
IC CG   CA   *CB  HB1   1.5218 112.6000  119.2200 109.2300  1.1086
IC CG   CA   *CB  HB2   1.5218 112.6000 -121.6100 110.6400  1.1080
IC CA   CB   CG   OD1   1.5619 112.6000  180.0000 117.9900  1.2565
IC OD1  CB   *CG  OD2   1.2565 117.9900 -170.2300 117.7000  1.2541
TER

RESI CYS          0.00
GROUP   
ATOM N    NH1    -0.47  !     |       
ATOM HN   H       0.31  !  HN-N       
ATOM CA   CT1     0.07  !     |   HB1
ATOM HA   HB      0.09  !     |   |  
GROUP                   !  HA-CA--CB--SG
ATOM CB   CT2    -0.11  !     |   |     \
ATOM HB1  HA      0.09  !     |   HB2    HG1
ATOM HB2  HA      0.09  !   O=C           
ATOM SG   S      -0.23  !     |           
ATOM HG1  HS      0.16
GROUP   
ATOM C    C       0.51
ATOM O    O      -0.51
BOND CB CA   SG CB   N HN  N  CA   
BOND O  C    C  CA   C +N  CA HA  CB HB1   
BOND CB HB2  SG HG1   
IMPR N -C CA HN  C CA +N O   
DONOR HN N   
ACCEPTOR O C   
IC -C   CA   *N   HN    1.3479 123.9300  180.0000 114.7700  0.9982
IC -C   N    CA   C     1.3479 123.9300  180.0000 105.8900  1.5202
IC N    CA   C    +N    1.4533 105.8900  180.0000 118.3000  1.3498
IC +N   CA   *C   O     1.3498 118.3000  180.0000 120.5900  1.2306
IC CA   C    +N   +CA   1.5202 118.3000  180.0000 124.5000  1.4548
IC N    C    *CA  CB    1.4533 105.8900  121.7900 111.9800  1.5584
IC N    C    *CA  HA    1.4533 105.8900 -116.3400 107.7100  1.0837
IC N    CA   CB   SG    1.4533 111.5600  180.0000 113.8700  1.8359
IC SG   CA   *CB  HB1   1.8359 113.8700  119.9100 107.2400  1.1134
IC SG   CA   *CB  HB2   1.8359 113.8700 -125.3200 109.8200  1.1124
IC CA   CB   SG   HG1   1.5584 113.8700  176.9600  97.1500  1.3341
TER

RESI CYSc        -1.00
GROUP   
ATOM N    NH1    -0.47  !     |       
ATOM HN   H       0.31  !  HN-N       
ATOM CA   CT1     0.07  !     |   HB1
ATOM HA   HB      0.09  !     |   |  
GROUP                   !  HA-CA--CB--SG
ATOM CB   CT2    -0.11  !     |   |     \
ATOM HB1  HA      0.09  !     |   HB2    HG1
ATOM HB2  HA      0.09  !   O=C           
ATOM SG   S      -0.23  !     |           
ATOM HG1  HS      0.16
GROUP   
ATOM C    CC	  0.34
ATOM O    OC     -0.67
ATOM OXT  OC     -0.67
BOND CB CA   SG CB   N HN  N  CA   
BOND O  C    OXT C   C  CA   C +N  CA HA  CB HB1   
BOND CB HB2  SG HG1   
IMPR N -C CA HN  C CA +N O   
DONOR HN N   
ACCEPTOR O C   
ACCEPTOR OXT C   
IC -C   CA   *N   HN    1.3479 123.9300  180.0000 114.7700  0.9982
IC -C   N    CA   C     1.3479 123.9300  180.0000 105.8900  1.5202
IC N    CA   C    +N    1.4533 105.8900  180.0000 118.3000  1.3498
IC N    CA   *C   O     1.3558 116.8400  180.0000 118.0000  1.2600
IC O    CA   *C   OXT   0.0000 118.0000  180.0000 118.0000  1.2600
IC CA   C    +N   +CA   1.5202 118.3000  180.0000 124.5000  1.4548
IC N    C    *CA  CB    1.4533 105.8900  121.7900 111.9800  1.5584
IC N    C    *CA  HA    1.4533 105.8900 -116.3400 107.7100  1.0837
IC N    CA   CB   SG    1.4533 111.5600  180.0000 113.8700  1.8359
IC SG   CA   *CB  HB1   1.8359 113.8700  119.9100 107.2400  1.1134
IC SG   CA   *CB  HB2   1.8359 113.8700 -125.3200 109.8200  1.1124
IC CA   CB   SG   HG1   1.5584 113.8700  176.9600  97.1500  1.3341
TER

RESI CYSn         1.00
GROUP   
ATOM N    NH3    -0.30  !     |       
ATOM HN1  HC      0.33  !     |       
ATOM HN2  HC      0.33  !     |       
ATOM HN3  HC      0.33  !  HN-N       
ATOM CA   CT1     0.21  !     |   HB1
ATOM HA   HB      0.10  !     |   |  
GROUP                   !  HA-CA--CB--SG
ATOM CB   CT2    -0.11  !     |   |     \
ATOM HB1  HA      0.09  !     |   HB2    HG1
ATOM HB2  HA      0.09  !   O=C           
ATOM SG   S      -0.23  !     |           
ATOM HG1  HS      0.16
GROUP   
ATOM C    C       0.51
ATOM O    O      -0.51
BOND CB CA   SG CB   N HN1  N HN2  N  HN3 N  CA   
BOND O  C    C  CA   C +N  CA HA  CB HB1   
BOND CB HB2  SG HG1   
IMPR N -C CA HN  C CA +N O   
DONOR HN1 N   
DONOR HN2 N   
DONOR HN3 N   
ACCEPTOR O C   
IC C    CA   *N   HN1   1.5232 106.5200  180.0000 109.5000  1.0400   
IC HN1  CA   *N   HN2   0.0000 0.000000  120.0000 109.5000  1.0400
IC HN2  CA   *N   HN3   0.0000 0.000000  120.0000 109.5000  1.0400
IC -C   N    CA   C     1.3479 123.9300  180.0000 105.8900  1.5202
IC N    CA   C    +N    1.4533 105.8900  180.0000 118.3000  1.3498
IC +N   CA   *C   O     1.3498 118.3000  180.0000 120.5900  1.2306
IC CA   C    +N   +CA   1.5202 118.3000  180.0000 124.5000  1.4548
IC N    C    *CA  CB    1.4533 105.8900  121.7900 111.9800  1.5584
IC N    C    *CA  HA    1.4533 105.8900 -116.3400 107.7100  1.0837
IC N    CA   CB   SG    1.4533 111.5600  180.0000 113.8700  1.8359
IC SG   CA   *CB  HB1   1.8359 113.8700  119.9100 107.2400  1.1134
IC SG   CA   *CB  HB2   1.8359 113.8700 -125.3200 109.8200  1.1124
IC CA   CB   SG   HG1   1.5584 113.8700  176.9600  97.1500  1.3341
TER

RESI HCS          0.00
GROUP   
ATOM N    NH1    -0.47  !     |       
ATOM HN   H       0.31  !  HN-N       
ATOM CA   CT1     0.07  !     |   HB1
ATOM HA   HB      0.09  !     |   |  
GROUP                   !  HA-CA--CB--SG
ATOM CB   CT2    -0.10  !     |   |     \
ATOM HB1  HA      0.09  !     |   HB2    SG2-- 
ATOM HB2  HA      0.09  !   O=C           
ATOM SG   SM     -0.08  !     |           
GROUP   
ATOM C    C       0.51
ATOM O    O      -0.51
BOND CB CA   SG CB   N HN  N  CA   
BOND O  C    C  CA   C +N  CA HA  CB HB1   
BOND CB HB2
IMPR N -C CA HN  C CA +N O   
DONOR HN N   
ACCEPTOR O C   
IC -C   CA   *N   HN    1.3479 123.9300  180.0000 114.7700  0.9982
IC -C   N    CA   C     1.3479 123.9300  180.0000 105.8900  1.5202
IC N    CA   C    +N    1.4533 105.8900  180.0000 118.3000  1.3498
IC +N   CA   *C   O     1.3498 118.3000  180.0000 120.5900  1.2306
IC CA   C    +N   +CA   1.5202 118.3000  180.0000 124.5000  1.4548
IC N    C    *CA  CB    1.4533 105.8900  121.7900 111.9800  1.5584
IC N    C    *CA  HA    1.4533 105.8900 -116.3400 107.7100  1.0837
IC N    CA   CB   SG    1.4533 111.5600  180.0000 113.8700  1.8359
IC SG   CA   *CB  HB1   1.8359 113.8700  119.9100 107.2400  1.1134
IC SG   CA   *CB  HB2   1.8359 113.8700 -125.3200 109.8200  1.1124
TER

RESI HCSc        -1.00
GROUP   
ATOM N    NH1    -0.47  !     |       
ATOM HN   H       0.31  !  HN-N       
ATOM CA   CT1     0.07  !     |   HB1
ATOM HA   HB      0.09  !     |   |  
GROUP                   !  HA-CA--CB--SG
ATOM CB   CT2    -0.10  !     |   |     \
ATOM HB1  HA      0.09  !     |   HB2    SG2-- 
ATOM HB2  HA      0.09  !   O=C           
ATOM SG   SM     -0.08  !     |           
GROUP   
ATOM C    CC      0.34
ATOM O    OC     -0.67
ATOM OXT  OC     -0.67
BOND CB CA   SG CB   N HN  N  CA   
BOND O  C    OXT C   C  CA   C +N  CA HA  CB HB1   
BOND CB HB2
IMPR N -C CA HN  C CA +N O   
DONOR HN N   
ACCEPTOR O C   
ACCEPTOR OXT C   
IC -C   CA   *N   HN    1.3479 123.9300  180.0000 114.7700  0.9982
IC -C   N    CA   C     1.3479 123.9300  180.0000 105.8900  1.5202
IC N    CA   C    +N    1.4533 105.8900  180.0000 118.3000  1.3498
IC N    CA   *C   O     1.3558 116.8400  180.0000 118.0000  1.2600
IC O    CA   *C   OXT   0.0000 118.0000  180.0000 118.0000  1.2600
IC CA   C    +N   +CA   1.5202 118.3000  180.0000 124.5000  1.4548
IC N    C    *CA  CB    1.4533 105.8900  121.7900 111.9800  1.5584
IC N    C    *CA  HA    1.4533 105.8900 -116.3400 107.7100  1.0837
IC N    CA   CB   SG    1.4533 111.5600  180.0000 113.8700  1.8359
IC SG   CA   *CB  HB1   1.8359 113.8700  119.9100 107.2400  1.1134
IC SG   CA   *CB  HB2   1.8359 113.8700 -125.3200 109.8200  1.1124
TER

RESI HCSn         1.00
GROUP   
ATOM N    NH3    -0.30  !     |       
ATOM HN1  HC      0.33  !     |       
ATOM HN2  HC      0.33  !     |       
ATOM HN3  HC      0.33  !  HN-N       
ATOM CA   CT1     0.21  !     |   HB1
ATOM HA   HB      0.10  !     |   |  
GROUP                   !  HA-CA--CB--SG
ATOM CB   CT2    -0.10  !     |   |     \
ATOM HB1  HA      0.09  !     |   HB2    SG2-- 
ATOM HB2  HA      0.09  !   O=C           
ATOM SG   SM     -0.08  !     |           
GROUP   
ATOM C    C       0.51
ATOM O    O      -0.51
BOND CB CA   SG CB   N HN1  N  HN2  N  HN3 N  CA   
BOND O  C    C  CA   C +N  CA HA  CB HB1   
BOND CB HB2
IMPR N -C CA HN  C CA +N O   
DONOR HN1 N   
DONOR HN2 N   
DONOR HN3 N   
ACCEPTOR O C   
IC C    CA   *N   HN1   1.5232 106.5200  180.0000 109.5000  1.0400   
IC HN1  CA   *N   HN2   0.0000 0.000000  120.0000 109.5000  1.0400
IC HN2  CA   *N   HN3   0.0000 0.000000  120.0000 109.5000  1.0400
IC -C   N    CA   C     1.3479 123.9300  180.0000 105.8900  1.5202
IC N    CA   C    +N    1.4533 105.8900  180.0000 118.3000  1.3498
IC +N   CA   *C   O     1.3498 118.3000  180.0000 120.5900  1.2306
IC CA   C    +N   +CA   1.5202 118.3000  180.0000 124.5000  1.4548
IC N    C    *CA  CB    1.4533 105.8900  121.7900 111.9800  1.5584
IC N    C    *CA  HA    1.4533 105.8900 -116.3400 107.7100  1.0837
IC N    CA   CB   SG    1.4533 111.5600  180.0000 113.8700  1.8359
IC SG   CA   *CB  HB1   1.8359 113.8700  119.9100 107.2400  1.1134
IC SG   CA   *CB  HB2   1.8359 113.8700 -125.3200 109.8200  1.1124
TER

RESI GLN          0.00
GROUP   
ATOM N    NH1    -0.47  !     |          
ATOM HN   H       0.31  !  HN-N          
ATOM CA   CT1     0.07  !     |   HB1 HG1 OE1   HE21 (cis to OE1)
ATOM HA   HB      0.09  !     |   |   |   ||    /
GROUP                   !  HA-CA--CB--CG--CD--NE2
ATOM CB   CT2    -0.18  !     |   |   |         \
ATOM HB1  HA      0.09  !     |   HB2 HG2       HE22 (trans to OE1)
ATOM HB2  HA      0.09  !   O=C          
GROUP                   !     |          
ATOM CG   CT2    -0.18
ATOM HG1  HA      0.09
ATOM HG2  HA      0.09
GROUP   
ATOM CD   CC      0.55
ATOM OE1  O      -0.55
GROUP   
ATOM NE2  NH2    -0.62
ATOM HE21 H       0.32
ATOM HE22 H       0.30
GROUP   
ATOM C    C       0.51
ATOM O    O      -0.51
BOND CB CA  CG  CB   CD  CG   OE1 CD   NE2 CD   
BOND N  HN  N   CA   O   C    C   CA   
BOND C  +N  CA  HA   CB  HB1  CB  HB2  CG HG1   
BOND CG HG2 NE2 HE21 NE2 HE22   
IMPR N   -C  CA   HN    C   CA +N   O   
IMPR CD  NE2 CG   OE1   CD  CG NE2  OE1   
IMPR NE2 CD  HE21 HE22  NE2 CD HE22 HE21   
DONOR HN N   
DONOR HE21 NE2   
DONOR HE22 NE2   
ACCEPTOR OE1 CD   
ACCEPTOR O C   
IC -C   CA   *N   HN    1.3477 123.9300  180.0000 114.4500  0.9984
IC -C   N    CA   C     1.3477 123.9300  180.0000 106.5700  1.5180
IC N    CA   C    +N    1.4506 106.5700  180.0000 117.7200  1.3463
IC +N   CA   *C   O     1.3463 117.7200  180.0000 120.5900  1.2291
IC CA   C    +N   +CA   1.5180 117.7200  180.0000 124.3500  1.4461
IC N    C    *CA  CB    1.4506 106.5700  121.9100 111.6800  1.5538
IC N    C    *CA  HA    1.4506 106.5700 -116.8200 107.5300  1.0832
IC N    CA   CB   CG    1.4506 111.4400  180.0000 115.5200  1.5534
IC CG   CA   *CB  HB1   1.5534 115.5200  120.9300 106.8000  1.1147
IC CG   CA   *CB  HB2   1.5534 115.5200 -124.5800 109.3400  1.1140
IC CA   CB   CG   CD    1.5538 115.5200  180.0000 112.5000  1.5320
IC CD   CB   *CG  HG1   1.5320 112.5000  118.6900 110.4100  1.1112
IC CD   CB   *CG  HG2   1.5320 112.5000 -121.9100 110.7400  1.1094
IC CB   CG   CD   OE1   1.5534 112.5000  180.0000 121.5200  1.2294
IC OE1  CG   *CD  NE2   1.2294 121.5200  179.5700 116.8400  1.3530
IC CG   CD   NE2  HE21  1.5320 116.8400 -179.7200 116.8600  0.9959
IC HE21 CD   *NE2 HE22  0.9959 116.8600 -178.9100 119.8300  0.9943
TER

RESI GLNc        -1.00
GROUP   
ATOM N    NH1    -0.47  !     |          
ATOM HN   H       0.31  !  HN-N          
ATOM CA   CT1     0.07  !     |   HB1 HG1 OE1   HE21 (cis to OE1)
ATOM HA   HB      0.09  !     |   |   |   ||    /
GROUP                   !  HA-CA--CB--CG--CD--NE2
ATOM CB   CT2    -0.18  !     |   |   |         \
ATOM HB1  HA      0.09  !     |   HB2 HG2       HE22 (trans to OE1)
ATOM HB2  HA      0.09  !   O=C          
GROUP                   !     |          
ATOM CG   CT2    -0.18
ATOM HG1  HA      0.09
ATOM HG2  HA      0.09
GROUP   
ATOM CD   CC      0.55
ATOM OE1  O      -0.55
GROUP   
ATOM NE2  NH2    -0.62
ATOM HE21 H       0.32
ATOM HE22 H       0.30
GROUP   
ATOM C    CC      0.34
ATOM O    OC     -0.67
ATOM OXT  OC     -0.67
BOND CB CA  CG  CB   CD  CG   OE1 CD   NE2 CD   
BOND N  HN  N   CA   O   C    OXT  C   C   CA   
BOND C  +N  CA  HA   CB  HB1  CB  HB2  CG HG1   
BOND CG HG2 NE2 HE21 NE2 HE22   
IMPR N   -C  CA   HN    C   CA +N   O   
IMPR CD  NE2 CG   OE1   CD  CG NE2  OE1   
IMPR NE2 CD  HE21 HE22  NE2 CD HE22 HE21   
DONOR HN N   
DONOR HE21 NE2   
DONOR HE22 NE2   
ACCEPTOR OE1 CD   
ACCEPTOR O C   
ACCEPTOR OXT C   
IC -C   CA   *N   HN    1.3477 123.9300  180.0000 114.4500  0.9984
IC -C   N    CA   C     1.3477 123.9300  180.0000 106.5700  1.5180
IC N    CA   C    +N    1.4506 106.5700  180.0000 117.7200  1.3463
IC N    CA   *C   O     1.3558 116.8400  180.0000 118.0000  1.2600
IC O    CA   *C   OXT   0.0000 118.0000  180.0000 118.0000  1.2600
IC CA   C    +N   +CA   1.5180 117.7200  180.0000 124.3500  1.4461
IC N    C    *CA  CB    1.4506 106.5700  121.9100 111.6800  1.5538
IC N    C    *CA  HA    1.4506 106.5700 -116.8200 107.5300  1.0832
IC N    CA   CB   CG    1.4506 111.4400  180.0000 115.5200  1.5534
IC CG   CA   *CB  HB1   1.5534 115.5200  120.9300 106.8000  1.1147
IC CG   CA   *CB  HB2   1.5534 115.5200 -124.5800 109.3400  1.1140
IC CA   CB   CG   CD    1.5538 115.5200  180.0000 112.5000  1.5320
IC CD   CB   *CG  HG1   1.5320 112.5000  118.6900 110.4100  1.1112
IC CD   CB   *CG  HG2   1.5320 112.5000 -121.9100 110.7400  1.1094
IC CB   CG   CD   OE1   1.5534 112.5000  180.0000 121.5200  1.2294
IC OE1  CG   *CD  NE2   1.2294 121.5200  179.5700 116.8400  1.3530
IC CG   CD   NE2  HE21  1.5320 116.8400 -179.7200 116.8600  0.9959
IC HE21 CD   *NE2 HE22  0.9959 116.8600 -178.9100 119.8300  0.9943
TER

RESI GLNn         1.00
GROUP   
ATOM N    NH3    -0.30  !     |          
ATOM HN1  HC      0.33  !     |          
ATOM HN2  HC      0.33  !     |          
ATOM HN3  HC      0.33  !  HN-N          
ATOM CA   CT1     0.21  !     |   HB1 HG1 OE1   HE21 (cis to OE1)
ATOM HA   HB      0.10  !     |   |   |   ||    /
GROUP                   !  HA-CA--CB--CG--CD--NE2
ATOM CB   CT2    -0.18  !     |   |   |         \
ATOM HB1  HA      0.09  !     |   HB2 HG2       HE22 (trans to OE1)
ATOM HB2  HA      0.09  !   O=C          
GROUP                   !     |          
ATOM CG   CT2    -0.18
ATOM HG1  HA      0.09
ATOM HG2  HA      0.09
GROUP   
ATOM CD   CC      0.55
ATOM OE1  O      -0.55
GROUP   
ATOM NE2  NH2    -0.62
ATOM HE21 H       0.32
ATOM HE22 H       0.30
GROUP   
ATOM C    C       0.51
ATOM O    O      -0.51
BOND CB CA  CG  CB   CD  CG   OE1 CD   NE2 CD   
BOND N  HN1 N  HN2  N  HN3  N   CA   O   C    C   CA   
BOND C  +N  CA  HA   CB  HB1  CB  HB2  CG HG1   
BOND CG HG2 NE2 HE21 NE2 HE22   
IMPR N   -C  CA   HN    C   CA +N   O   
IMPR CD  NE2 CG   OE1   CD  CG NE2  OE1   
IMPR NE2 CD  HE21 HE22  NE2 CD HE22 HE21   
DONOR HN1 N   
DONOR HN2 N   
DONOR HN3 N   
DONOR HE21 NE2   
DONOR HE22 NE2   
ACCEPTOR OE1 CD   
ACCEPTOR O C   
IC C    CA   *N   HN1   1.5232 106.5200  180.0000 109.5000  1.0400   
IC HN1  CA   *N   HN2   0.0000 0.000000  120.0000 109.5000  1.0400
IC HN2  CA   *N   HN3   0.0000 0.000000  120.0000 109.5000  1.0400
IC -C   N    CA   C     1.3477 123.9300  180.0000 106.5700  1.5180
IC N    CA   C    +N    1.4506 106.5700  180.0000 117.7200  1.3463
IC +N   CA   *C   O     1.3463 117.7200  180.0000 120.5900  1.2291
IC CA   C    +N   +CA   1.5180 117.7200  180.0000 124.3500  1.4461
IC N    C    *CA  CB    1.4506 106.5700  121.9100 111.6800  1.5538
IC N    C    *CA  HA    1.4506 106.5700 -116.8200 107.5300  1.0832
IC N    CA   CB   CG    1.4506 111.4400  180.0000 115.5200  1.5534
IC CG   CA   *CB  HB1   1.5534 115.5200  120.9300 106.8000  1.1147
IC CG   CA   *CB  HB2   1.5534 115.5200 -124.5800 109.3400  1.1140
IC CA   CB   CG   CD    1.5538 115.5200  180.0000 112.5000  1.5320
IC CD   CB   *CG  HG1   1.5320 112.5000  118.6900 110.4100  1.1112
IC CD   CB   *CG  HG2   1.5320 112.5000 -121.9100 110.7400  1.1094
IC CB   CG   CD   OE1   1.5534 112.5000  180.0000 121.5200  1.2294
IC OE1  CG   *CD  NE2   1.2294 121.5200  179.5700 116.8400  1.3530
IC CG   CD   NE2  HE21  1.5320 116.8400 -179.7200 116.8600  0.9959
IC HE21 CD   *NE2 HE22  0.9959 116.8600 -178.9100 119.8300  0.9943
TER

RESI GLU         -1.00
GROUP   
ATOM N    NH1    -0.47  !     |          
ATOM HN   H       0.31  !  HN-N          
ATOM CA   CT1     0.07  !     |   HB1 HG1   OE1
ATOM HA   HB      0.09  !     |   |   |    //
GROUP                   !  HA-CA--CB--CG--CD
ATOM CB   CT2    -0.18  !     |   |   |    \\
ATOM HB1  HA      0.09  !     |   HB2 HG2   OE2
ATOM HB2  HA      0.09  !   O=C          
GROUP                   !     |          
ATOM CG   CT2    -0.28
ATOM HG1  HA      0.09
ATOM HG2  HA      0.09
ATOM CD   CC      0.62
ATOM OE1  OC     -0.76
ATOM OE2  OC     -0.76
GROUP   
ATOM C    C       0.51
ATOM O    O      -0.51
BOND CB CA  CG CB  CD CG  OE1 CD  OE2 CD   
BOND N  HN  N  CA  O  C   C   CA   
BOND C  +N  CA HA  CB HB1 CB  HB2 CG  HG1   
BOND CG HG2   
IMPR N   -C CA  HN  C CA +N O   
IMPR OE1 CG OE2 CD   
DONOR HN N   
ACCEPTOR OE1 CD   
ACCEPTOR OE2 CD   
ACCEPTOR O C   
IC -C   CA   *N   HN    1.3471 124.4500  180.0000 113.9900  0.9961
IC -C   N    CA   C     1.3471 124.4500  180.0000 107.2700  1.5216
IC N    CA   C    +N    1.4512 107.2700  180.0000 117.2500  1.3501
IC +N   CA   *C   O     1.3501 117.2500  180.0000 121.0700  1.2306
IC CA   C    +N   +CA   1.5216 117.2500  180.0000 124.3000  1.4530
IC N    C    *CA  CB    1.4512 107.2700  121.9000 111.7100  1.5516
IC N    C    *CA  HA    1.4512 107.2700 -118.0600 107.2600  1.0828
IC N    CA   CB   CG    1.4512 111.0400  180.0000 115.6900  1.5557
IC CG   CA   *CB  HB1   1.5557 115.6900  121.2200 108.1600  1.1145
IC CG   CA   *CB  HB2   1.5557 115.6900 -123.6500 109.8100  1.1131
IC CA   CB   CG   CD    1.5516 115.6900  180.0000 115.7300  1.5307
IC CD   CB   *CG  HG1   1.5307 115.7300  117.3800 109.5000  1.1053
IC CD   CB   *CG  HG2   1.5307 115.7300 -121.9600 111.0000  1.1081
IC CB   CG   CD   OE1   1.5557 115.7300  180.0000 114.9900  1.2590
IC OE1  CG   *CD  OE2   1.2590 114.9900 -179.1000 120.0800  1.2532
TER

RESI GLUc        -2.00
GROUP   
ATOM N    NH1    -0.47  !     |          
ATOM HN   H       0.31  !  HN-N          
ATOM CA   CT1     0.07  !     |   HB1 HG1   OE1
ATOM HA   HB      0.09  !     |   |   |    //
GROUP                   !  HA-CA--CB--CG--CD
ATOM CB   CT2    -0.18  !     |   |   |    \\
ATOM HB1  HA      0.09  !     |   HB2 HG2   OE2
ATOM HB2  HA      0.09  !   O=C          
GROUP                   !     |          
ATOM CG   CT2    -0.28
ATOM HG1  HA      0.09
ATOM HG2  HA      0.09
ATOM CD   CC      0.62
ATOM OE1  OC     -0.76
ATOM OE2  OC     -0.76
GROUP   
ATOM C    CC      0.34
ATOM O    OC     -0.67
ATOM OXT  OC     -0.67
BOND CB CA  CG CB  CD CG  OE1 CD  OE2 CD   
BOND N  HN  N  CA  O  C   OXT C  C   CA   
BOND C  +N  CA HA  CB HB1 CB  HB2 CG  HG1   
BOND CG HG2   
IMPR N   -C CA  HN  C CA +N O   
IMPR OE1 CG OE2 CD   
DONOR HN N   
ACCEPTOR OE1 CD   
ACCEPTOR OE2 CD   
ACCEPTOR O C   
ACCEPTOR OXT C   
IC -C   CA   *N   HN    1.3471 124.4500  180.0000 113.9900  0.9961
IC -C   N    CA   C     1.3471 124.4500  180.0000 107.2700  1.5216
IC N    CA   C    +N    1.4512 107.2700  180.0000 117.2500  1.3501
IC N    CA   *C   O     1.3558 116.8400  180.0000 118.0000  1.2600
IC O    CA   *C   OXT   0.0000 118.0000  180.0000 118.0000  1.2600
IC CA   C    +N   +CA   1.5216 117.2500  180.0000 124.3000  1.4530
IC N    C    *CA  CB    1.4512 107.2700  121.9000 111.7100  1.5516
IC N    C    *CA  HA    1.4512 107.2700 -118.0600 107.2600  1.0828
IC N    CA   CB   CG    1.4512 111.0400  180.0000 115.6900  1.5557
IC CG   CA   *CB  HB1   1.5557 115.6900  121.2200 108.1600  1.1145
IC CG   CA   *CB  HB2   1.5557 115.6900 -123.6500 109.8100  1.1131
IC CA   CB   CG   CD    1.5516 115.6900  180.0000 115.7300  1.5307
IC CD   CB   *CG  HG1   1.5307 115.7300  117.3800 109.5000  1.1053
IC CD   CB   *CG  HG2   1.5307 115.7300 -121.9600 111.0000  1.1081
IC CB   CG   CD   OE1   1.5557 115.7300  180.0000 114.9900  1.2590
IC OE1  CG   *CD  OE2   1.2590 114.9900 -179.1000 120.0800  1.2532
TER

RESI GLUn         0.00
GROUP   
ATOM N    NH3    -0.30  !     |          
ATOM HN1  HC      0.33  !     |          
ATOM HN2  HC      0.33  !     |          
ATOM HN3  HC      0.33  !  HN-N          
ATOM CA   CT1     0.21  !     |   HB1 HG1   OE1
ATOM HA   HB      0.10  !     |   |   |    //
GROUP                   !  HA-CA--CB--CG--CD
ATOM CB   CT2    -0.18  !     |   |   |    \\
ATOM HB1  HA      0.09  !     |   HB2 HG2   OE2
ATOM HB2  HA      0.09  !   O=C          
GROUP                   !     |          
ATOM CG   CT2    -0.28
ATOM HG1  HA      0.09
ATOM HG2  HA      0.09
ATOM CD   CC      0.62
ATOM OE1  OC     -0.76
ATOM OE2  OC     -0.76
GROUP   
ATOM C    C       0.51
ATOM O    O      -0.51
BOND CB CA  CG CB  CD CG  OE1 CD  OE2 CD   
BOND N  HN1 N  HN2  N  HN3  N  CA  O  C   C   CA   
BOND C  +N  CA HA  CB HB1 CB  HB2 CG  HG1   
BOND CG HG2   
IMPR N   -C CA  HN  C CA +N O   
IMPR OE1 CG OE2 CD   
DONOR HN1 N   
DONOR HN2 N   
DONOR HN3 N   
ACCEPTOR OE1 CD   
ACCEPTOR OE2 CD   
ACCEPTOR O C   
IC C    CA   *N   HN1   1.5232 106.5200  180.0000 109.5000  1.0400   
IC HN1  CA   *N   HN2   0.0000 0.000000  120.0000 109.5000  1.0400
IC HN2  CA   *N   HN3   0.0000 0.000000  120.0000 109.5000  1.0400
IC -C   N    CA   C     1.3471 124.4500  180.0000 107.2700  1.5216
IC N    CA   C    +N    1.4512 107.2700  180.0000 117.2500  1.3501
IC +N   CA   *C   O     1.3501 117.2500  180.0000 121.0700  1.2306
IC CA   C    +N   +CA   1.5216 117.2500  180.0000 124.3000  1.4530
IC N    C    *CA  CB    1.4512 107.2700  121.9000 111.7100  1.5516
IC N    C    *CA  HA    1.4512 107.2700 -118.0600 107.2600  1.0828
IC N    CA   CB   CG    1.4512 111.0400  180.0000 115.6900  1.5557
IC CG   CA   *CB  HB1   1.5557 115.6900  121.2200 108.1600  1.1145
IC CG   CA   *CB  HB2   1.5557 115.6900 -123.6500 109.8100  1.1131
IC CA   CB   CG   CD    1.5516 115.6900  180.0000 115.7300  1.5307
IC CD   CB   *CG  HG1   1.5307 115.7300  117.3800 109.5000  1.1053
IC CD   CB   *CG  HG2   1.5307 115.7300 -121.9600 111.0000  1.1081
IC CB   CG   CD   OE1   1.5557 115.7300  180.0000 114.9900  1.2590
IC OE1  CG   *CD  OE2   1.2590 114.9900 -179.1000 120.0800  1.2532
TER

RESI GLY          0.00
GROUP   
ATOM N    NH1    -0.47  !     |
ATOM HN   H       0.31  !     N-H
ATOM CA   CT2    -0.02  !     |  
ATOM HA1  HB      0.09  !     |  
ATOM HA2  HB      0.09  ! HA1-CA-HA2
GROUP                   !     |  
ATOM C    C       0.51  !     |  
ATOM O    O      -0.51  !     C=O
BOND N HN  N  CA  O  C   C CA   
BOND C +N  CA HA1 CA HA2   
IMPR N -C  CA HN  C CA   +N O   
DONOR HN N   
ACCEPTOR O C   
IC -C   CA   *N   HN    1.3475 122.8200  180.0000 115.6200  0.9992
IC -C   N    CA   C     1.3475 122.8200  180.0000 108.9400  1.4971
IC N    CA   C    +N    1.4553 108.9400  180.0000 117.6000  1.3479
IC +N   CA   *C   O     1.3479 117.6000  180.0000 120.8500  1.2289
IC CA   C    +N   +CA   1.4971 117.6000  180.0000 124.0800  1.4560
IC N    C    *CA  HA1   1.4553 108.9400  117.8600 108.0300  1.0814
IC N    C    *CA  HA2   1.4553 108.9400 -118.1200 107.9500  1.0817
PATCHING FIRS GLYP   
TER

RESI GLYc        -1.00
GROUP   
ATOM N    NH1    -0.47  !     |
ATOM HN   H       0.31  !     N-H
ATOM CA   CT2    -0.02  !     |  
ATOM HA1  HB      0.09  !     |  
ATOM HA2  HB      0.09  ! HA1-CA-HA2
GROUP                   !     |  
ATOM C    CC      0.34  !     |  
ATOM O    OC     -0.67  !     C=O
ATOM OXT  OC     -0.67  ! 
BOND N HN  N  CA  O  C   OXT C  C CA   
BOND C +N  CA HA1 CA HA2   
IMPR N -C  CA HN  C CA   +N O   
DONOR HN N   
ACCEPTOR O C   
ACCEPTOR OXT C   
IC -C   CA   *N   HN    1.3475 122.8200  180.0000 115.6200  0.9992
IC -C   N    CA   C     1.3475 122.8200  180.0000 108.9400  1.4971
IC N    CA   C    +N    1.4553 108.9400  180.0000 117.6000  1.3479
IC N    CA   *C   O     1.3558 116.8400  180.0000 118.0000  1.2600
IC O    CA   *C   OXT   0.0000 118.0000  180.0000 118.0000  1.2600
IC CA   C    +N   +CA   1.4971 117.6000  180.0000 124.0800  1.4560
IC N    C    *CA  HA1   1.4553 108.9400  117.8600 108.0300  1.0814
IC N    C    *CA  HA2   1.4553 108.9400 -118.1200 107.9500  1.0817
PATCHING FIRS GLYP   
TER

RESI GLYn         1.00
GROUP   
ATOM N    NH3    -0.30  !     |
ATOM HN1  HC      0.33  !     |
ATOM HN2  HC      0.33  !     |
ATOM HN3  HC      0.33  !     N-H
ATOM CA   CT2     0.11  !     |  
ATOM HA1  HB      0.10  !     |  
ATOM HA2  HB      0.10  ! HA1-CA-HA2
GROUP                   !     |  
ATOM C    C       0.51  !     |  
ATOM O    O      -0.51  !     C=O
BOND N HN1  N HN2 N HN3 N  CA  O  C   C CA   
BOND C +N  CA HA1 CA HA2   
IMPR N -C  CA HN  C CA   +N O   
DONOR HN1 N   
DONOR HN2 N   
DONOR HN3 N   
ACCEPTOR O C   
IC C    CA   *N   HN1   1.5232 106.5200  180.0000 109.5000  1.0400   
IC HN1  CA   *N   HN2   0.0000 0.000000  120.0000 109.5000  1.0400
IC HN2  CA   *N   HN3   0.0000 0.000000  120.0000 109.5000  1.0400
IC -C   N    CA   C     1.3475 122.8200  180.0000 108.9400  1.4971
IC N    CA   C    +N    1.4553 108.9400  180.0000 117.6000  1.3479
IC +N   CA   *C   O     1.3479 117.6000  180.0000 120.8500  1.2289
IC CA   C    +N   +CA   1.4971 117.6000  180.0000 124.0800  1.4560
IC N    C    *CA  HA1   1.4553 108.9400  117.8600 108.0300  1.0814
IC N    C    *CA  HA2   1.4553 108.9400 -118.1200 107.9500  1.0817
PATCHING FIRS GLYP   
TER

RESI HID          0.00  ! neutral HIS, proton on ND1
GROUP   
ATOM N    NH1    -0.47  !     |          HD1    HE1
ATOM HN   H       0.31  !  HN-N           |     /
ATOM CA   CT1     0.07  !     |   HB1    ND1--CE1
ATOM HA   HB      0.09  !     |   |     /      |
GROUP                   !  HA-CA--CB--CG       |
ATOM ND1  NR1    -0.36  !     |   |     \      |
ATOM HD1  H       0.32  !     |   HB2    CD2--NE2
ATOM CG   CPH1   -0.05  !   O=C           |
ATOM CB   CT2    -0.09  !     |          HD2
ATOM HB1  HA      0.09
ATOM HB2  HA      0.09
GROUP   
ATOM NE2  NR2    -0.70
ATOM CD2  CPH1    0.22
ATOM HD2  HR3     0.10
ATOM CE1  CPH2    0.25
ATOM HE1  HR1     0.13
GROUP   
ATOM C    C       0.51
ATOM O    O      -0.51
BOND CB  CA   CG  CB   ND1 CG   CD2 CG   CE1 ND1   
BOND NE2 CD2  N   HN   N   CA   O   C   
BOND C   CA   C   +N   NE2 CE1  CA  HA   CB  HB1   
BOND CB  HB2  ND1 HD1  CD2 HD2  CE1 HE1   
IMPR ND1 CG CE1 HD1  CD2 CG  NE2 HD2  CE1 ND1 NE2 HE1   
IMPR ND1 CE1 CG HD1  CD2 NE2 CG  HD2  CE1 NE2 ND1 HE1   
IMPR N   -C  CA HN   C   CA  +N  O   
DONOR HN N   
DONOR HD1 ND1   
ACCEPTOR NE2  CD2 
ACCEPTOR O C   
IC -C   CA   *N   HN    1.3475 123.2700  180.0000 115.2100  0.9988
IC -C   N    CA   C     1.3475 123.2700  180.0000 107.7000  1.5166
IC N    CA   C    +N    1.4521 107.7000  180.0000 117.5700  1.3509
IC +N   CA   *C   O     1.3509 117.5700  180.0000 120.2400  1.2273
IC CA   C    +N   +CA   1.5166 117.5700  180.0000 123.7200  1.4545
IC N    C    *CA  CB    1.4521 107.7000  122.4600 109.9900  1.5519
IC N    C    *CA  HA    1.4521 107.7000 -117.4900 107.3700  1.0830
IC N    CA   CB   CG    1.4521 112.1200  180.0000 114.0500  1.5041
IC CG   CA   *CB  HB1   1.5041 114.0500  121.1700 109.0100  1.1118
IC CG   CA   *CB  HB2   1.5041 114.0500 -122.3600 109.5300  1.1121
IC CA   CB   CG   ND1   1.5519 114.0500   90.0000 124.1000  1.3783
IC ND1  CB   *CG  CD2   1.3783 124.1000 -171.2900 129.6000  1.3597
IC CB   CG   ND1  CE1   1.5041 124.1000 -173.2100 107.0300  1.3549
IC CB   CG   CD2  NE2   1.5041 129.6000  171.9900 110.0300  1.3817
IC NE2  ND1  *CE1 HE1   1.3166 111.6300 -179.6300 123.8900  1.0932
IC CE1  CG   *ND1 HD1   1.3549 107.0300 -174.6500 126.2600  1.0005
IC NE2  CG   *CD2 HD2   1.3817 110.0300 -177.8500 129.6300  1.0834
TER

RESI HIDn         1.00  ! neutral HIS, proton on ND1
GROUP   
ATOM N    NH3    -0.30    
ATOM HN1  HC      0.33 
ATOM HN2  HC      0.33  !     |          HD1    HE1
ATOM HN3  HC      0.33  !  HN-N           |     /
ATOM CA   CT1     0.21  !     |   HB1    ND1--CE1
ATOM HA   HB      0.10  !     |   |     /      |
GROUP                   !  HA-CA--CB--CG       |
ATOM ND1  NR1    -0.36  !     |   |     \      |
ATOM HD1  H       0.32  !     |   HB2    CD2--NE2
ATOM CG   CPH1   -0.05  !   O=C           |
ATOM CB   CT2    -0.09  !     |          HD2
ATOM HB1  HA      0.09
ATOM HB2  HA      0.09
GROUP   
ATOM NE2  NR2    -0.70
ATOM CD2  CPH1    0.22
ATOM HD2  HR3     0.10
ATOM CE1  CPH2    0.25
ATOM HE1  HR1     0.13
GROUP   
ATOM C    C       0.51
ATOM O    O      -0.51
BOND CB  CA   CG  CB   ND1 CG   CD2 CG   CE1 ND1   
BOND NE2 CD2  N   HN1 N HN2 N HN3  N   CA   O   C   
BOND C   CA   C   +N   NE2 CE1  CA  HA   CB  HB1   
BOND CB  HB2  ND1 HD1  CD2 HD2  CE1 HE1   
IMPR ND1 CG CE1 HD1  CD2 CG  NE2 HD2  CE1 ND1 NE2 HE1   
IMPR ND1 CE1 CG HD1  CD2 NE2 CG  HD2  CE1 NE2 ND1 HE1   
IMPR N   -C  CA HN   C   CA  +N  O   
DONOR HN1 N   
DONOR HN2 N   
DONOR HN3 N   
DONOR HD1 ND1   
ACCEPTOR NE2  CD2 
ACCEPTOR O C   
IC C    CA   *N   HN1   1.5232 106.5200  180.0000 109.5000  1.0400   
IC HN1  CA   *N   HN2   0.0000 0.000000  120.0000 109.5000  1.0400
IC HN2  CA   *N   HN3   0.0000 0.000000  120.0000 109.5000  1.0400
IC -C   N    CA   C     1.3475 123.2700  180.0000 107.7000  1.5166
IC N    CA   C    +N    1.4521 107.7000  180.0000 117.5700  1.3509
IC +N   CA   *C   O     1.3509 117.5700  180.0000 120.2400  1.2273
IC CA   C    +N   +CA   1.5166 117.5700  180.0000 123.7200  1.4545
IC N    C    *CA  CB    1.4521 107.7000  122.4600 109.9900  1.5519
IC N    C    *CA  HA    1.4521 107.7000 -117.4900 107.3700  1.0830
IC N    CA   CB   CG    1.4521 112.1200  180.0000 114.0500  1.5041
IC CG   CA   *CB  HB1   1.5041 114.0500  121.1700 109.0100  1.1118
IC CG   CA   *CB  HB2   1.5041 114.0500 -122.3600 109.5300  1.1121
IC CA   CB   CG   ND1   1.5519 114.0500   90.0000 124.1000  1.3783
IC ND1  CB   *CG  CD2   1.3783 124.1000 -171.2900 129.6000  1.3597
IC CB   CG   ND1  CE1   1.5041 124.1000 -173.2100 107.0300  1.3549
IC CB   CG   CD2  NE2   1.5041 129.6000  171.9900 110.0300  1.3817
IC NE2  ND1  *CE1 HE1   1.3166 111.6300 -179.6300 123.8900  1.0932
IC CE1  CG   *ND1 HD1   1.3549 107.0300 -174.6500 126.2600  1.0005
IC NE2  CG   *CD2 HD2   1.3817 110.0300 -177.8500 129.6300  1.0834

TER
RESI HIDc        -1.00  ! neutral HIS, proton on ND1
GROUP   
ATOM N    NH1    -0.47  !     |          HD1    HE1
ATOM HN   H       0.31  !  HN-N           |     /
ATOM CA   CT1     0.07  !     |   HB1    ND1--CE1
ATOM HA   HB      0.09  !     |   |     /      |
GROUP                   !  HA-CA--CB--CG       |
ATOM ND1  NR1    -0.36  !     |   |     \      |
ATOM HD1  H       0.32  !     |   HB2    CD2--NE2
ATOM CG   CPH1   -0.05  !   O=C           |
ATOM CB   CT2    -0.09  !     |          HD2
ATOM HB1  HA      0.09
ATOM HB2  HA      0.09
GROUP   
ATOM NE2  NR2    -0.70
ATOM CD2  CPH1    0.22
ATOM HD2  HR3     0.10
ATOM CE1  CPH2    0.25
ATOM HE1  HR1     0.13
GROUP   
ATOM C    CC      0.34
ATOM O    OC     -0.67
ATOM OXT  OC     -0.67
BOND CB  CA   CG  CB   ND1 CG   CD2 CG   CE1 ND1   
BOND NE2 CD2  N   HN   N   CA   O   C  OXT C 
BOND C   CA   C   +N   NE2 CE1  CA  HA   CB  HB1   
BOND CB  HB2  ND1 HD1  CD2 HD2  CE1 HE1   
IMPR ND1 CG CE1 HD1  CD2 CG  NE2 HD2  CE1 ND1 NE2 HE1   
IMPR ND1 CE1 CG HD1  CD2 NE2 CG  HD2  CE1 NE2 ND1 HE1   
IMPR N   -C  CA HN   C   CA  +N  O   
DONOR HN N   
DONOR HD1 ND1   
ACCEPTOR NE2  CD2 
ACCEPTOR O C   
ACCEPTOR OXT C   
IC -C   CA   *N   HN    1.3475 123.2700  180.0000 115.2100  0.9988
IC -C   N    CA   C     1.3475 123.2700  180.0000 107.7000  1.5166
IC N    CA   C    +N    1.4521 107.7000  180.0000 117.5700  1.3509
IC N    CA   *C   O     1.3558 116.8400  180.0000 118.0000  1.2600
IC O    CA   *C   OXT   0.0000 118.0000  180.0000 118.0000  1.2600
IC CA   C    +N   +CA   1.5166 117.5700  180.0000 123.7200  1.4545
IC N    C    *CA  CB    1.4521 107.7000  122.4600 109.9900  1.5519
IC N    C    *CA  HA    1.4521 107.7000 -117.4900 107.3700  1.0830
IC N    CA   CB   CG    1.4521 112.1200  180.0000 114.0500  1.5041
IC CG   CA   *CB  HB1   1.5041 114.0500  121.1700 109.0100  1.1118
IC CG   CA   *CB  HB2   1.5041 114.0500 -122.3600 109.5300  1.1121
IC CA   CB   CG   ND1   1.5519 114.0500   90.0000 124.1000  1.3783
IC ND1  CB   *CG  CD2   1.3783 124.1000 -171.2900 129.6000  1.3597
IC CB   CG   ND1  CE1   1.5041 124.1000 -173.2100 107.0300  1.3549
IC CB   CG   CD2  NE2   1.5041 129.6000  171.9900 110.0300  1.3817
IC NE2  ND1  *CE1 HE1   1.3166 111.6300 -179.6300 123.8900  1.0932
IC CE1  CG   *ND1 HD1   1.3549 107.0300 -174.6500 126.2600  1.0005
IC NE2  CG   *CD2 HD2   1.3817 110.0300 -177.8500 129.6300  1.0834
TER

RESI HIE          0.00  ! neutral His, proton on NE2
GROUP   
ATOM N    NH1    -0.47  !     |                 HE1
ATOM HN   H       0.31  !  HN-N                 /
ATOM CA   CT1     0.07  !     |   HB1    ND1--CE1
ATOM HA   HB      0.09  !     |   |     /      |
GROUP                   !  HA-CA--CB--CG       |
ATOM NE2  NR1    -0.36  !     |   |     \      |
ATOM HE2  H       0.32  !     |   HB2    CD2--NE2
ATOM CD2  CPH1   -0.05  !   O=C           |     \
ATOM HD2  HR3     0.09  !     |          HD2    HE2
GROUP   
ATOM ND1  NR2    -0.70
ATOM CG   CPH1    0.22
ATOM CE1  CPH2    0.25
ATOM HE1  HR1     0.13
ATOM CB   CT2    -0.08
ATOM HB1  HA      0.09
ATOM HB2  HA      0.09
GROUP   
ATOM C    C       0.51
ATOM O    O      -0.51
BOND CB  CA   CG  CB   ND1 CG   CD2 CG   CE1 ND1   
BOND NE2 CD2  N   HN   N   CA   O   C   
BOND C   CA   C   +N   NE2 CE1  CA  HA   CB HB1   
BOND CB  HB2  NE2 HE2  CD2 HD2  CE1 HE1   
IMPR NE2 CD2 CE1 HE2  CD2 CG  NE2 HD2  CE1 ND1 NE2 HE1   
IMPR NE2 CE1 CD2 HE2  CD2 NE2 CG  HD2  CE1 NE2 ND1 HE1   
IMPR N   -C  CA  HN   C   CA  +N  O   
DONOR HN N   
DONOR HE2 NE2   
ACCEPTOR ND1 CG
ACCEPTOR O C   
IC -C   CA   *N   HN    1.3472 124.1600  180.0000 114.3600  0.9991
IC -C   N    CA   C     1.3472 124.1600  180.0000 106.4300  1.5166
IC N    CA   C    +N    1.4532 106.4300  180.0000 116.9700  1.3446
IC +N   CA   *C   O     1.3446 116.9700  180.0000 120.6800  1.2290
IC CA   C    +N   +CA   1.5166 116.9700  180.0000 124.9500  1.4505
IC N    C    *CA  CB    1.4532 106.4300  123.5200 111.6700  1.5578
IC N    C    *CA  HA    1.4532 106.4300 -116.4900 107.0800  1.0833
IC N    CA   CB   CG    1.4532 112.8200  180.0000 116.9400  1.5109
IC CG   CA   *CB  HB1   1.5109 116.9400  119.8000 107.9100  1.1114
IC CG   CA   *CB  HB2   1.5109 116.9400 -124.0400 109.5000  1.1101
IC CA   CB   CG   ND1   1.5578 116.9400   90.0000 120.1700  1.3859
IC ND1  CB   *CG  CD2   1.3859 120.1700 -178.2600 129.7100  1.3596
IC CB   CG   ND1  CE1   1.5109 120.1700 -179.2000 105.2000  1.3170
IC CB   CG   CD2  NE2   1.5109 129.7100  178.6600 105.8000  1.3782
IC NE2  ND1  *CE1 HE1   1.3539 111.7600  179.6900 124.5800  1.0929
IC CE1  CD2  *NE2 HE2   1.3539 107.1500 -178.6900 125.8600  0.9996
IC NE2  CG   *CD2 HD2   1.3782 105.8000 -179.3500 129.8900  1.0809
TER

RESI HIEc        -1.00  ! neutral His, proton on NE2
GROUP   
ATOM N    NH1    -0.47  !     |                 HE1
ATOM HN   H       0.31  !  HN-N                 /
ATOM CA   CT1     0.07  !     |   HB1    ND1--CE1
ATOM HA   HB      0.09  !     |   |     /      |
GROUP                   !  HA-CA--CB--CG       |
ATOM NE2  NR1    -0.36  !     |   |     \      |
ATOM HE2  H       0.32  !     |   HB2    CD2--NE2
ATOM CD2  CPH1   -0.05  !   O=C           |     \
ATOM HD2  HR3     0.09  !     |          HD2    HE2
GROUP   
ATOM ND1  NR2    -0.70
ATOM CG   CPH1    0.22
ATOM CE1  CPH2    0.25
ATOM HE1  HR1     0.13
ATOM CB   CT2    -0.08
ATOM HB1  HA      0.09
ATOM HB2  HA      0.09
GROUP   
ATOM C    CC      0.34
ATOM O    OC     -0.67
ATOM OXT  OC     -0.67
BOND CB  CA   CG  CB   ND1 CG   CD2 CG   CE1 ND1   
BOND NE2 CD2  N   HN   N   CA   O   C  OXT C 
BOND C   CA   C   +N   NE2 CE1  CA  HA   CB HB1   
BOND CB  HB2  NE2 HE2  CD2 HD2  CE1 HE1   
IMPR NE2 CD2 CE1 HE2  CD2 CG  NE2 HD2  CE1 ND1 NE2 HE1   
IMPR NE2 CE1 CD2 HE2  CD2 NE2 CG  HD2  CE1 NE2 ND1 HE1   
IMPR N   -C  CA  HN   C   CA  +N  O   
DONOR HN N   
DONOR HE2 NE2   
ACCEPTOR ND1 CG
ACCEPTOR O C   
ACCEPTOR OXT C   
IC -C   CA   *N   HN    1.3472 124.1600  180.0000 114.3600  0.9991
IC -C   N    CA   C     1.3472 124.1600  180.0000 106.4300  1.5166
IC N    CA   C    +N    1.4532 106.4300  180.0000 116.9700  1.3446
IC N    CA   *C   O     1.3558 116.8400  180.0000 118.0000  1.2600
IC O    CA   *C   OXT   0.0000 118.0000  180.0000 118.0000  1.2600
IC CA   C    +N   +CA   1.5166 116.9700  180.0000 124.9500  1.4505
IC N    C    *CA  CB    1.4532 106.4300  123.5200 111.6700  1.5578
IC N    C    *CA  HA    1.4532 106.4300 -116.4900 107.0800  1.0833
IC N    CA   CB   CG    1.4532 112.8200  180.0000 116.9400  1.5109
IC CG   CA   *CB  HB1   1.5109 116.9400  119.8000 107.9100  1.1114
IC CG   CA   *CB  HB2   1.5109 116.9400 -124.0400 109.5000  1.1101
IC CA   CB   CG   ND1   1.5578 116.9400   90.0000 120.1700  1.3859
IC ND1  CB   *CG  CD2   1.3859 120.1700 -178.2600 129.7100  1.3596
IC CB   CG   ND1  CE1   1.5109 120.1700 -179.2000 105.2000  1.3170
IC CB   CG   CD2  NE2   1.5109 129.7100  178.6600 105.8000  1.3782
IC NE2  ND1  *CE1 HE1   1.3539 111.7600  179.6900 124.5800  1.0929
IC CE1  CD2  *NE2 HE2   1.3539 107.1500 -178.6900 125.8600  0.9996
IC NE2  CG   *CD2 HD2   1.3782 105.8000 -179.3500 129.8900  1.0809
TER

RESI HIEn         1.00  ! neutral His, proton on NE2
GROUP   
ATOM N    NH3    -0.30  !
ATOM HN1  HC      0.33  !
ATOM HN2  HC      0.33  !     |                 HE1
ATOM HN3  HC      0.33  !  HN-N                 /
ATOM CA   CT1     0.21  !     |   HB1    ND1--CE1
ATOM HA   HB      0.10  !     |   |     /      |
GROUP                   !  HA-CA--CB--CG       |
ATOM NE2  NR1    -0.36  !     |   |     \      |
ATOM HE2  H       0.32  !     |   HB2    CD2--NE2
ATOM CD2  CPH1   -0.05  !   O=C           |     \
ATOM HD2  HR3     0.09  !     |          HD2    HE2
GROUP   
ATOM ND1  NR2    -0.70
ATOM CG   CPH1    0.22
ATOM CE1  CPH2    0.25
ATOM HE1  HR1     0.13
ATOM CB   CT2    -0.08
ATOM HB1  HA      0.09
ATOM HB2  HA      0.09
GROUP   
ATOM C    C       0.51
ATOM O    O      -0.51
BOND CB  CA   CG  CB   ND1 CG   CD2 CG   CE1 ND1   
BOND NE2 CD2  N   HN1   N  HN2 N HN3 N   CA   O   C   
BOND C   CA   C   +N   NE2 CE1  CA  HA   CB HB1   
BOND CB  HB2  NE2 HE2  CD2 HD2  CE1 HE1   
IMPR NE2 CD2 CE1 HE2  CD2 CG  NE2 HD2  CE1 ND1 NE2 HE1   
IMPR NE2 CE1 CD2 HE2  CD2 NE2 CG  HD2  CE1 NE2 ND1 HE1   
IMPR N   -C  CA  HN   C   CA  +N  O   
DONOR HN1 N   
DONOR HN2 N   
DONOR HN3 N   
DONOR HE2 NE2   
ACCEPTOR ND1 CG
ACCEPTOR O C   
IC C    CA   *N   HN1   1.5232 106.5200  180.0000 109.5000  1.0400   
IC HN1  CA   *N   HN2   0.0000 0.000000  120.0000 109.5000  1.0400
IC HN2  CA   *N   HN3   0.0000 0.000000  120.0000 109.5000  1.0400
IC -C   N    CA   C     1.3472 124.1600  180.0000 106.4300  1.5166
IC N    CA   C    +N    1.4532 106.4300  180.0000 116.9700  1.3446
IC +N   CA   *C   O     1.3446 116.9700  180.0000 120.6800  1.2290
IC CA   C    +N   +CA   1.5166 116.9700  180.0000 124.9500  1.4505
IC N    C    *CA  CB    1.4532 106.4300  123.5200 111.6700  1.5578
IC N    C    *CA  HA    1.4532 106.4300 -116.4900 107.0800  1.0833
IC N    CA   CB   CG    1.4532 112.8200  180.0000 116.9400  1.5109
IC CG   CA   *CB  HB1   1.5109 116.9400  119.8000 107.9100  1.1114
IC CG   CA   *CB  HB2   1.5109 116.9400 -124.0400 109.5000  1.1101
IC CA   CB   CG   ND1   1.5578 116.9400   90.0000 120.1700  1.3859
IC ND1  CB   *CG  CD2   1.3859 120.1700 -178.2600 129.7100  1.3596
IC CB   CG   ND1  CE1   1.5109 120.1700 -179.2000 105.2000  1.3170
IC CB   CG   CD2  NE2   1.5109 129.7100  178.6600 105.8000  1.3782
IC NE2  ND1  *CE1 HE1   1.3539 111.7600  179.6900 124.5800  1.0929
IC CE1  CD2  *NE2 HE2   1.3539 107.1500 -178.6900 125.8600  0.9996
IC NE2  CG   *CD2 HD2   1.3782 105.8000 -179.3500 129.8900  1.0809
TER

RESI HIS          1.00  ! Protonated His
GROUP   
ATOM N    NH1    -0.47  !     |          HD1    HE1
ATOM HN   H       0.31  !  HN-N           |     /
ATOM CA   CT1     0.07  !     |   HB1    ND1--CE1
ATOM HA   HB      0.09  !     |   |     /      |
GROUP                   !  HA-CA--CB--CG       |
ATOM ND1  NR3    -0.51  !     |   |     \      |
ATOM HD1  H       0.44  !     |   HB2    CD2--NE2
ATOM NE2  NR3    -0.51  !   O=C           |     \
ATOM HE2  H       0.44  !     |          HD2    HE2
ATOM CE1  CPH2    0.32
ATOM HE1  HR1     0.18
GROUP   
ATOM CD2  CPH1    0.19
ATOM HD2  HR3     0.13
ATOM CG   CPH1    0.19
ATOM CB   CT2    -0.05
ATOM HB1  HA      0.09
ATOM HB2  HA      0.09
GROUP   
ATOM C    C       0.51
ATOM O    O      -0.51
BOND CB  CA   CG  CB   ND1 CG   CD2 CG  CE1 ND1   
BOND NE2 CD2  N   HN   N   CA   O   C   
BOND C   CA   C   +N   NE2 CE1  CA  HA  CB HB1   
BOND CB  HB2  ND1 HD1  NE2 HE2  CD2 HD2 CE1 HE1   
IMPR HD1 CG  CE1 ND1   
IMPR HD1 CE1 CG  ND1   
IMPR HE2 CD2 CE1 NE2  HE2 CE1 CD2 NE2   
IMPR N   -C  CA  HN   C   CA  +N  O   
DONOR HN N   
DONOR HD1 ND1   
DONOR HE2 NE2   
ACCEPTOR O C   
IC -C   CA   *N   HN    1.3489 123.9300  180.0000 118.8000  1.0041
IC -C   N    CA   C     1.3489 123.9300  180.0000 112.0300  1.5225
IC N    CA   C    +N    1.4548 112.0300  180.0000 116.4900  1.3464
IC +N   CA   *C   O     1.3464 116.4900  180.0000 121.2000  1.2284
IC CA   C    +N   +CA   1.5225 116.4900  180.0000 124.2400  1.4521
IC N    C    *CA  CB    1.4548 112.0300  125.1300 109.3800  1.5533
IC N    C    *CA  HA    1.4548 112.0300 -119.2000 106.7200  1.0832
IC N    CA   CB   CG    1.4548 112.2500  180.0000 114.1800  1.5168
IC CG   CA   *CB  HB1   1.5168 114.1800  122.5000 108.9900  1.1116
IC CG   CA   *CB  HB2   1.5168 114.1800 -121.5100 108.9700  1.1132
IC CA   CB   CG   ND1   1.5533 114.1800   90.0000 122.9400  1.3718
IC ND1  CB   *CG  CD2   1.3718 122.9400 -165.2600 128.9300  1.3549
IC CB   CG   ND1  CE1   1.5168 122.9400 -167.6200 108.9000  1.3262
IC CB   CG   CD2  NE2   1.5168 128.9300  167.1300 106.9300  1.3727
IC NE2  ND1  *CE1 HE1   1.3256 108.5000  178.3900 125.7600  1.0799
IC CE1  CD2  *NE2 HE2   1.3256 108.8200 -172.9400 125.5200  1.0020
IC CE1  CG   *ND1 HD1   1.3262 108.9000  171.4900 126.0900  1.0018
IC NE2  CG   *CD2 HD2   1.3727 106.9300 -174.4900 128.4100  1.0867
TER

RESI HISn         2.00  ! Protonated His
GROUP   
ATOM N    NH3    -0.30  !
ATOM HN1  HC      0.33  !
ATOM HN2  HC      0.33  !     |          HD1    HE1
ATOM HN3  HC      0.33  !  HN-N           |     /
ATOM CA   CT1     0.21  !     |   HB1    ND1--CE1
ATOM HA   HB      0.10  !     |   |     /      |
GROUP                   !  HA-CA--CB--CG       |
ATOM ND1  NR3    -0.51  !     |   |     \      |
ATOM HD1  H       0.44  !     |   HB2    CD2--NE2
ATOM NE2  NR3    -0.51  !   O=C           |     \
ATOM HE2  H       0.44  !     |          HD2    HE2
ATOM CE1  CPH2    0.32
ATOM HE1  HR1     0.18
GROUP   
ATOM CD2  CPH1    0.19
ATOM HD2  HR3     0.13
ATOM CG   CPH1    0.19
ATOM CB   CT2    -0.05
ATOM HB1  HA      0.09
ATOM HB2  HA      0.09
GROUP   
ATOM C    C       0.51
ATOM O    O      -0.51
BOND CB  CA   CG  CB   ND1 CG   CD2 CG  CE1 ND1   
BOND NE2 CD2  N   HN1  N HN2 N HN3   N   CA   O   C   
BOND C   CA   C   +N   NE2 CE1  CA  HA  CB HB1   
BOND CB  HB2  ND1 HD1  NE2 HE2  CD2 HD2 CE1 HE1   
IMPR HD1 CG  CE1 ND1   
IMPR HD1 CE1 CG  ND1   
IMPR HE2 CD2 CE1 NE2  HE2 CE1 CD2 NE2   
IMPR N   -C  CA  HN   C   CA  +N  O   
DONOR HN1 N   
DONOR HN2 N   
DONOR HN3 N   
DONOR HD1 ND1   
DONOR HE2 NE2   
ACCEPTOR O C   
IC C    CA   *N   HN1   1.5232 106.5200  180.0000 109.5000  1.0400   
IC HN1  CA   *N   HN2   0.0000 0.000000  120.0000 109.5000  1.0400
IC HN2  CA   *N   HN3   0.0000 0.000000  120.0000 109.5000  1.0400
IC -C   N    CA   C     1.3489 123.9300  180.0000 112.0300  1.5225
IC N    CA   C    +N    1.4548 112.0300  180.0000 116.4900  1.3464
IC +N   CA   *C   O     1.3464 116.4900  180.0000 121.2000  1.2284
IC CA   C    +N   +CA   1.5225 116.4900  180.0000 124.2400  1.4521
IC N    C    *CA  CB    1.4548 112.0300  125.1300 109.3800  1.5533
IC N    C    *CA  HA    1.4548 112.0300 -119.2000 106.7200  1.0832
IC N    CA   CB   CG    1.4548 112.2500  180.0000 114.1800  1.5168
IC CG   CA   *CB  HB1   1.5168 114.1800  122.5000 108.9900  1.1116
IC CG   CA   *CB  HB2   1.5168 114.1800 -121.5100 108.9700  1.1132
IC CA   CB   CG   ND1   1.5533 114.1800   90.0000 122.9400  1.3718
IC ND1  CB   *CG  CD2   1.3718 122.9400 -165.2600 128.9300  1.3549
IC CB   CG   ND1  CE1   1.5168 122.9400 -167.6200 108.9000  1.3262
IC CB   CG   CD2  NE2   1.5168 128.9300  167.1300 106.9300  1.3727
IC NE2  ND1  *CE1 HE1   1.3256 108.5000  178.3900 125.7600  1.0799
IC CE1  CD2  *NE2 HE2   1.3256 108.8200 -172.9400 125.5200  1.0020
IC CE1  CG   *ND1 HD1   1.3262 108.9000  171.4900 126.0900  1.0018
IC NE2  CG   *CD2 HD2   1.3727 106.9300 -174.4900 128.4100  1.0867
TER

RESI HISc         0.00  ! Protonated His
GROUP   
ATOM N    NH1    -0.47  !     |          HD1    HE1
ATOM HN   H       0.31  !  HN-N           |     /
ATOM CA   CT1     0.07  !     |   HB1    ND1--CE1
ATOM HA   HB      0.09  !     |   |     /      |
GROUP                   !  HA-CA--CB--CG       |
ATOM ND1  NR3    -0.51  !     |   |     \      |
ATOM HD1  H       0.44  !     |   HB2    CD2--NE2
ATOM NE2  NR3    -0.51  !   O=C           |     \
ATOM HE2  H       0.44  !     |          HD2    HE2
ATOM CE1  CPH2    0.32
ATOM HE1  HR1     0.18
GROUP   
ATOM CD2  CPH1    0.19
ATOM HD2  HR3     0.13
ATOM CG   CPH1    0.19
ATOM CB   CT2    -0.05
ATOM HB1  HA      0.09
ATOM HB2  HA      0.09
GROUP   
ATOM C    CC      0.34
ATOM O    OC     -0.67
ATOM OXT  OC     -0.67
BOND CB  CA   CG  CB   ND1 CG   CD2 CG  CE1 ND1   
BOND NE2 CD2  N   HN   N   CA   O   C  OXT C 
BOND C   CA   C   +N   NE2 CE1  CA  HA  CB HB1   
BOND CB  HB2  ND1 HD1  NE2 HE2  CD2 HD2 CE1 HE1   
IMPR HD1 CG  CE1 ND1   
IMPR HD1 CE1 CG  ND1   
IMPR HE2 CD2 CE1 NE2  HE2 CE1 CD2 NE2   
IMPR N   -C  CA  HN   C   CA  +N  O   
DONOR HN N   
DONOR HD1 ND1   
DONOR HE2 NE2   
ACCEPTOR O C   
ACCEPTOR OXT C   
IC -C   CA   *N   HN    1.3489 123.9300  180.0000 118.8000  1.0041
IC -C   N    CA   C     1.3489 123.9300  180.0000 112.0300  1.5225
IC N    CA   C    +N    1.4548 112.0300  180.0000 116.4900  1.3464
IC N    CA   *C   O     1.3558 116.8400  180.0000 118.0000  1.2600
IC O    CA   *C   OXT   0.0000 118.0000  180.0000 118.0000  1.2600
IC CA   C    +N   +CA   1.5225 116.4900  180.0000 124.2400  1.4521
IC N    C    *CA  CB    1.4548 112.0300  125.1300 109.3800  1.5533
IC N    C    *CA  HA    1.4548 112.0300 -119.2000 106.7200  1.0832
IC N    CA   CB   CG    1.4548 112.2500  180.0000 114.1800  1.5168
IC CG   CA   *CB  HB1   1.5168 114.1800  122.5000 108.9900  1.1116
IC CG   CA   *CB  HB2   1.5168 114.1800 -121.5100 108.9700  1.1132
IC CA   CB   CG   ND1   1.5533 114.1800   90.0000 122.9400  1.3718
IC ND1  CB   *CG  CD2   1.3718 122.9400 -165.2600 128.9300  1.3549
IC CB   CG   ND1  CE1   1.5168 122.9400 -167.6200 108.9000  1.3262
IC CB   CG   CD2  NE2   1.5168 128.9300  167.1300 106.9300  1.3727
IC NE2  ND1  *CE1 HE1   1.3256 108.5000  178.3900 125.7600  1.0799
IC CE1  CD2  *NE2 HE2   1.3256 108.8200 -172.9400 125.5200  1.0020
IC CE1  CG   *ND1 HD1   1.3262 108.9000  171.4900 126.0900  1.0018
IC NE2  CG   *CD2 HD2   1.3727 106.9300 -174.4900 128.4100  1.0867
TER

RESI ILE          0.00
GROUP   
ATOM N    NH1    -0.47  !     |    HG21 HG22
ATOM HN   H       0.31  !  HN-N      | / 
ATOM CA   CT1     0.07  !     |     CG2--HG23
ATOM HA   HB      0.09  !     |    /
GROUP                   !  HA-CA--CB-HB    HD1
ATOM CB   CT1    -0.09  !     |    \       /
ATOM HB   HA      0.09  !     |     CG1--CD1--HD2
GROUP                   !   O=C    / \     \	 
ATOM CG2  CT3    -0.27  !     | HG11 HG12  HD3
ATOM HG21 HA      0.09
ATOM HG22 HA      0.09
ATOM HG23 HA      0.09
GROUP   
ATOM CG1  CT2    -0.18
ATOM HG11 HA      0.09
ATOM HG12 HA      0.09
GROUP   
ATOM CD1  CT3    -0.27
ATOM HD1  HA      0.09
ATOM HD2  HA      0.09
ATOM HD3  HA      0.09
GROUP   
ATOM C    C       0.51
ATOM O    O      -0.51
BOND CB  CA   CG1 CB   CG2 CB   CD1 CG1   
BOND N   HN   N   CA   O   C    C   CA   C   +N   
BOND CA  HA   CB  HB   CG1 HG11 CG1 HG12 CG2 HG21   
BOND CG2 HG22 CG2 HG23 CD1 HD1  CD1 HD2  CD1 HD3   
IMPR N -C CA HN  C CA +N O   
DONOR HN N   
ACCEPTOR O C   
IC -C   CA   *N   HN    1.3470 124.1600  180.0000 114.1900  0.9978
IC -C   N    CA   C     1.3470 124.1600  180.0000 106.3500  1.5190
IC N    CA   C    +N    1.4542 106.3500  180.0000 117.9700  1.3465
IC +N   CA   *C   O     1.3465 117.9700  180.0000 120.5900  1.2300
IC CA   C    +N   +CA   1.5190 117.9700  180.0000 124.2100  1.4467
IC N    C    *CA  CB    1.4542 106.3500  124.2200 112.9300  1.5681
IC N    C    *CA  HA    1.4542 106.3500 -115.6300 106.8100  1.0826
IC N    CA   CB   CG1   1.4542 112.7900  180.0000 113.6300  1.5498
IC CG1  CA   *CB  HB    1.5498 113.6300  114.5500 104.4800  1.1195
IC CG1  CA   *CB  CG2   1.5498 113.6300 -130.0400 113.9300  1.5452
IC CA   CB   CG2  HG21  1.5681 113.9300 -171.3000 110.6100  1.1100
IC HG21 CB   *CG2 HG22  1.1100 110.6100  119.3500 110.9000  1.1102
IC HG21 CB   *CG2 HG23  1.1100 110.6100 -120.0900 110.9700  1.1105
IC CA   CB   CG1  CD1   1.5681 113.6300  180.0000 114.0900  1.5381
IC CD1  CB   *CG1 HG11  1.5381 114.0900  122.3600 109.7800  1.1130
IC CD1  CB   *CG1 HG12  1.5381 114.0900 -120.5900 108.8900  1.1141
IC CB   CG1  CD1  HD1   1.5498 114.0900 -176.7800 110.3100  1.1115
IC HD1  CG1  *CD1 HD2   1.1115 110.3100  119.7500 110.6500  1.1113
IC HD1  CG1  *CD1 HD3   1.1115 110.3100 -119.7000 111.0200  1.1103
TER

RESI ILEn         1.00
GROUP   
ATOM N    NH3    -0.30  !
ATOM HN1  HC      0.33  !
ATOM HN2  HC      0.33  !     |    HG21 HG22
ATOM HN3  HC      0.33  !  HN-N      | / 
ATOM CA   CT1     0.21  !     |     CG2--HG23
ATOM HA   HB      0.10  !     |    /
GROUP                   !  HA-CA--CB-HB    HD1
ATOM CB   CT1    -0.09  !     |    \       /
ATOM HB   HA      0.09  !     |     CG1--CD1--HD2
GROUP                   !   O=C    / \     \	 
ATOM CG2  CT3    -0.27  !     | HG11 HG12  HD3
ATOM HG21 HA      0.09
ATOM HG22 HA      0.09
ATOM HG23 HA      0.09
GROUP   
ATOM CG1  CT2    -0.18
ATOM HG11 HA      0.09
ATOM HG12 HA      0.09
GROUP   
ATOM CD1  CT3    -0.27
ATOM HD1  HA      0.09
ATOM HD2  HA      0.09
ATOM HD3  HA      0.09
GROUP   
ATOM C    C       0.51
ATOM O    O      -0.51
BOND CB  CA   CG1 CB   CG2 CB   CD1 CG1   
BOND N   HN1   N  HN2  N HN3 N   CA   O   C    C   CA   C   +N   
BOND CA  HA   CB  HB   CG1 HG11 CG1 HG12 CG2 HG21   
BOND CG2 HG22 CG2 HG23 CD1 HD1  CD1 HD2  CD1 HD3   
IMPR N -C CA HN  C CA +N O   
DONOR HN1 N   
DONOR HN2 N   
DONOR HN3 N   
ACCEPTOR O C   
IC C    CA   *N   HN1   1.5232 106.5200  180.0000 109.5000  1.0400   
IC HN1  CA   *N   HN2   0.0000 0.000000  120.0000 109.5000  1.0400
IC HN2  CA   *N   HN3   0.0000 0.000000  120.0000 109.5000  1.0400
IC -C   N    CA   C     1.3470 124.1600  180.0000 106.3500  1.5190
IC N    CA   C    +N    1.4542 106.3500  180.0000 117.9700  1.3465
IC +N   CA   *C   O     1.3465 117.9700  180.0000 120.5900  1.2300
IC CA   C    +N   +CA   1.5190 117.9700  180.0000 124.2100  1.4467
IC N    C    *CA  CB    1.4542 106.3500  124.2200 112.9300  1.5681
IC N    C    *CA  HA    1.4542 106.3500 -115.6300 106.8100  1.0826
IC N    CA   CB   CG1   1.4542 112.7900  180.0000 113.6300  1.5498
IC CG1  CA   *CB  HB    1.5498 113.6300  114.5500 104.4800  1.1195
IC CG1  CA   *CB  CG2   1.5498 113.6300 -130.0400 113.9300  1.5452
IC CA   CB   CG2  HG21  1.5681 113.9300 -171.3000 110.6100  1.1100
IC HG21 CB   *CG2 HG22  1.1100 110.6100  119.3500 110.9000  1.1102
IC HG21 CB   *CG2 HG23  1.1100 110.6100 -120.0900 110.9700  1.1105
IC CA   CB   CG1  CD1   1.5681 113.6300  180.0000 114.0900  1.5381
IC CD1  CB   *CG1 HG11  1.5381 114.0900  122.3600 109.7800  1.1130
IC CD1  CB   *CG1 HG12  1.5381 114.0900 -120.5900 108.8900  1.1141
IC CB   CG1  CD1  HD1   1.5498 114.0900 -176.7800 110.3100  1.1115
IC HD1  CG1  *CD1 HD2   1.1115 110.3100  119.7500 110.6500  1.1113
IC HD1  CG1  *CD1 HD3   1.1115 110.3100 -119.7000 111.0200  1.1103
TER

RESI ILEc        -1.00
GROUP   
ATOM N    NH1    -0.47  !     |    HG21 HG22
ATOM HN   H       0.31  !  HN-N      | / 
ATOM CA   CT1     0.07  !     |     CG2--HG23
ATOM HA   HB      0.09  !     |    /
GROUP                   !  HA-CA--CB-HB    HD1
ATOM CB   CT1    -0.09  !     |    \       /
ATOM HB   HA      0.09  !     |     CG1--CD1--HD2
GROUP                   !   O=C    / \     \	 
ATOM CG2  CT3    -0.27  !     | HG11 HG12  HD3
ATOM HG21 HA      0.09
ATOM HG22 HA      0.09
ATOM HG23 HA      0.09
GROUP   
ATOM CG1  CT2    -0.18
ATOM HG11 HA      0.09
ATOM HG12 HA      0.09
GROUP   
ATOM CD1  CT3    -0.27
ATOM HD1  HA      0.09
ATOM HD2  HA      0.09
ATOM HD3  HA      0.09
GROUP   
ATOM C    CC      0.34
ATOM O    OC     -0.67
ATOM OXT  OC     -0.67
BOND CB  CA   CG1 CB   CG2 CB   CD1 CG1   
BOND N   HN   N   CA   O   C    OXT C  C   CA   C   +N   
BOND CA  HA   CB  HB   CG1 HG11 CG1 HG12 CG2 HG21   
BOND CG2 HG22 CG2 HG23 CD1 HD1  CD1 HD2  CD1 HD3   
IMPR N -C CA HN  C CA +N O   
DONOR HN N   
ACCEPTOR O C   
ACCEPTOR OXT C   
IC -C   CA   *N   HN    1.3470 124.1600  180.0000 114.1900  0.9978
IC -C   N    CA   C     1.3470 124.1600  180.0000 106.3500  1.5190
IC N    CA   C    +N    1.4542 106.3500  180.0000 117.9700  1.3465
IC N    CA   *C   O     1.3558 116.8400  180.0000 118.0000  1.2600
IC O    CA   *C   OXT   0.0000 118.0000  180.0000 118.0000  1.2600
IC CA   C    +N   +CA   1.5190 117.9700  180.0000 124.2100  1.4467
IC N    C    *CA  CB    1.4542 106.3500  124.2200 112.9300  1.5681
IC N    C    *CA  HA    1.4542 106.3500 -115.6300 106.8100  1.0826
IC N    CA   CB   CG1   1.4542 112.7900  180.0000 113.6300  1.5498
IC CG1  CA   *CB  HB    1.5498 113.6300  114.5500 104.4800  1.1195
IC CG1  CA   *CB  CG2   1.5498 113.6300 -130.0400 113.9300  1.5452
IC CA   CB   CG2  HG21  1.5681 113.9300 -171.3000 110.6100  1.1100
IC HG21 CB   *CG2 HG22  1.1100 110.6100  119.3500 110.9000  1.1102
IC HG21 CB   *CG2 HG23  1.1100 110.6100 -120.0900 110.9700  1.1105
IC CA   CB   CG1  CD1   1.5681 113.6300  180.0000 114.0900  1.5381
IC CD1  CB   *CG1 HG11  1.5381 114.0900  122.3600 109.7800  1.1130
IC CD1  CB   *CG1 HG12  1.5381 114.0900 -120.5900 108.8900  1.1141
IC CB   CG1  CD1  HD1   1.5498 114.0900 -176.7800 110.3100  1.1115
IC HD1  CG1  *CD1 HD2   1.1115 110.3100  119.7500 110.6500  1.1113
IC HD1  CG1  *CD1 HD3   1.1115 110.3100 -119.7000 111.0200  1.1103
TER

RESI LEU          0.00
GROUP   
ATOM N    NH1    -0.47  !     |        HD11 HD12
ATOM HN   H       0.31  !  HN-N          | /
ATOM CA   CT1     0.07  !     |   HB1   CD1--HD13
ATOM HA   HB      0.09  !     |   |    /
GROUP                   !  HA-CA--CB--CG-HG
ATOM CB   CT2    -0.18  !     |   |    \ 
ATOM HB1  HA      0.09  !     |   HB2   CD2--HD23
ATOM HB2  HA      0.09  !   O=C          | \
GROUP                   !     |        HD21 HD22
ATOM CG   CT1    -0.09
ATOM HG   HA      0.09
GROUP   
ATOM CD1  CT3    -0.27
ATOM HD11 HA      0.09
ATOM HD12 HA      0.09
ATOM HD13 HA      0.09
GROUP   
ATOM CD2  CT3    -0.27
ATOM HD21 HA      0.09
ATOM HD22 HA      0.09
ATOM HD23 HA      0.09
GROUP   
ATOM C    C       0.51
ATOM O    O      -0.51
BOND CB  CA   CG  CB   CD1 CG   CD2 CG   
BOND N   HN   N   CA   O   C    C   CA   C +N   
BOND CA  HA   CB  HB1  CB  HB2  CG  HG   CD1 HD11   
BOND CD1 HD12 CD1 HD13 CD2 HD21 CD2 HD22 CD2 HD23   
IMPR N -C CA HN  C CA +N O   
DONOR HN N   
ACCEPTOR O C   
IC -C   CA   *N   HN    1.3474 124.3100  180.0000 114.2600  0.9979
IC -C   N    CA   C     1.3474 124.3100  180.0000 106.0500  1.5184
IC N    CA   C    +N    1.4508 106.0500  180.0000 117.9300  1.3463
IC +N   CA   *C   O     1.3463 117.9300  180.0000 120.5600  1.2299
IC CA   C    +N   +CA   1.5184 117.9300  180.0000 124.2600  1.4467
IC N    C    *CA  CB    1.4508 106.0500  121.5200 112.1200  1.5543
IC N    C    *CA  HA    1.4508 106.0500 -116.5000 107.5700  1.0824
IC N    CA   CB   CG    1.4508 111.1900  180.0000 117.4600  1.5472
IC CG   CA   *CB  HB1   1.5472 117.4600  120.9800 107.1700  1.1145
IC CG   CA   *CB  HB2   1.5472 117.4600 -124.6700 108.9800  1.1126
IC CA   CB   CG   CD1   1.5543 117.4600  180.0000 110.4800  1.5361
IC CD1  CB   *CG  CD2   1.5361 110.4800 -123.7500 112.5700  1.5360
IC CD1  CB   *CG  HG    1.5361 110.4800  116.6300 108.6800  1.1168
IC CB   CG   CD1  HD11  1.5472 110.4800  177.3300 110.5400  1.1111
IC HD11 CG   *CD1 HD12  1.1111 110.5400  119.9600 110.6200  1.1112
IC HD11 CG   *CD1 HD13  1.1111 110.5400 -119.8500 110.6900  1.1108
IC CB   CG   CD2  HD21  1.5472 112.5700  178.9600 110.3200  1.1116
IC HD21 CG   *CD2 HD22  1.1116 110.3200  119.7100 111.6900  1.1086
IC HD21 CG   *CD2 HD23  1.1116 110.3200 -119.6100 110.4900  1.1115
TER

RESI LEUn         1.00
GROUP   
ATOM N    NH3    -0.30  !
ATOM HN1  HC      0.33  !
ATOM HN2  HC      0.33  !     |        HD11 HD12
ATOM HN3  HC      0.33  !  HN-N          | /
ATOM CA   CT1     0.21  !     |   HB1   CD1--HD13
ATOM HA   HB      0.10  !     |   |    /
GROUP                   !  HA-CA--CB--CG-HG
ATOM CB   CT2    -0.18  !     |   |    \ 
ATOM HB1  HA      0.09  !     |   HB2   CD2--HD23
ATOM HB2  HA      0.09  !   O=C          | \
GROUP                   !     |        HD21 HD22
ATOM CG   CT1    -0.09
ATOM HG   HA      0.09
GROUP   
ATOM CD1  CT3    -0.27
ATOM HD11 HA      0.09
ATOM HD12 HA      0.09
ATOM HD13 HA      0.09
GROUP   
ATOM CD2  CT3    -0.27
ATOM HD21 HA      0.09
ATOM HD22 HA      0.09
ATOM HD23 HA      0.09
GROUP   
ATOM C    C       0.51
ATOM O    O      -0.51
BOND CB  CA   CG  CB   CD1 CG   CD2 CG   
BOND N   HN1 N HN2 N HN3   N   CA   O   C    C   CA   C +N   
BOND CA  HA   CB  HB1  CB  HB2  CG  HG   CD1 HD11   
BOND CD1 HD12 CD1 HD13 CD2 HD21 CD2 HD22 CD2 HD23   
IMPR N -C CA HN  C CA +N O   
DONOR HN1 N   
DONOR HN2 N   
DONOR HN3 N   
ACCEPTOR O C   
IC C    CA   *N   HN1   1.5232 106.5200  180.0000 109.5000  1.0400   
IC HN1  CA   *N   HN2   0.0000 0.000000  120.0000 109.5000  1.0400
IC HN2  CA   *N   HN3   0.0000 0.000000  120.0000 109.5000  1.0400
IC -C   N    CA   C     1.3474 124.3100  180.0000 106.0500  1.5184
IC N    CA   C    +N    1.4508 106.0500  180.0000 117.9300  1.3463
IC +N   CA   *C   O     1.3463 117.9300  180.0000 120.5600  1.2299
IC CA   C    +N   +CA   1.5184 117.9300  180.0000 124.2600  1.4467
IC N    C    *CA  CB    1.4508 106.0500  121.5200 112.1200  1.5543
IC N    C    *CA  HA    1.4508 106.0500 -116.5000 107.5700  1.0824
IC N    CA   CB   CG    1.4508 111.1900  180.0000 117.4600  1.5472
IC CG   CA   *CB  HB1   1.5472 117.4600  120.9800 107.1700  1.1145
IC CG   CA   *CB  HB2   1.5472 117.4600 -124.6700 108.9800  1.1126
IC CA   CB   CG   CD1   1.5543 117.4600  180.0000 110.4800  1.5361
IC CD1  CB   *CG  CD2   1.5361 110.4800 -123.7500 112.5700  1.5360
IC CD1  CB   *CG  HG    1.5361 110.4800  116.6300 108.6800  1.1168
IC CB   CG   CD1  HD11  1.5472 110.4800  177.3300 110.5400  1.1111
IC HD11 CG   *CD1 HD12  1.1111 110.5400  119.9600 110.6200  1.1112
IC HD11 CG   *CD1 HD13  1.1111 110.5400 -119.8500 110.6900  1.1108
IC CB   CG   CD2  HD21  1.5472 112.5700  178.9600 110.3200  1.1116
IC HD21 CG   *CD2 HD22  1.1116 110.3200  119.7100 111.6900  1.1086
IC HD21 CG   *CD2 HD23  1.1116 110.3200 -119.6100 110.4900  1.1115
TER

RESI LEUc        -1.00
GROUP   
ATOM N    NH1    -0.47  !     |        HD11 HD12
ATOM HN   H       0.31  !  HN-N          | /
ATOM CA   CT1     0.07  !     |   HB1   CD1--HD13
ATOM HA   HB      0.09  !     |   |    /
GROUP                   !  HA-CA--CB--CG-HG
ATOM CB   CT2    -0.18  !     |   |    \ 
ATOM HB1  HA      0.09  !     |   HB2   CD2--HD23
ATOM HB2  HA      0.09  !   O=C          | \
GROUP                   !     |        HD21 HD22
ATOM CG   CT1    -0.09
ATOM HG   HA      0.09
GROUP   
ATOM CD1  CT3    -0.27
ATOM HD11 HA      0.09
ATOM HD12 HA      0.09
ATOM HD13 HA      0.09
GROUP   
ATOM CD2  CT3    -0.27
ATOM HD21 HA      0.09
ATOM HD22 HA      0.09
ATOM HD23 HA      0.09
GROUP   
ATOM C    CC      0.34
ATOM O    OC     -0.67
ATOM OXT  OC     -0.67
BOND CB  CA   CG  CB   CD1 CG   CD2 CG   
BOND N   HN   N   CA   O   C    OXT C C   CA   C +N   
BOND CA  HA   CB  HB1  CB  HB2  CG  HG   CD1 HD11   
BOND CD1 HD12 CD1 HD13 CD2 HD21 CD2 HD22 CD2 HD23   
IMPR N -C CA HN  C CA +N O   
DONOR HN N   
ACCEPTOR O C   
ACCEPTOR OXT C   
IC -C   CA   *N   HN    1.3474 124.3100  180.0000 114.2600  0.9979
IC -C   N    CA   C     1.3474 124.3100  180.0000 106.0500  1.5184
IC N    CA   C    +N    1.4508 106.0500  180.0000 117.9300  1.3463
IC N    CA   *C   O     1.3558 116.8400  180.0000 118.0000  1.2600
IC O    CA   *C   OXT   0.0000 118.0000  180.0000 118.0000  1.2600
IC CA   C    +N   +CA   1.5184 117.9300  180.0000 124.2600  1.4467
IC N    C    *CA  CB    1.4508 106.0500  121.5200 112.1200  1.5543
IC N    C    *CA  HA    1.4508 106.0500 -116.5000 107.5700  1.0824
IC N    CA   CB   CG    1.4508 111.1900  180.0000 117.4600  1.5472
IC CG   CA   *CB  HB1   1.5472 117.4600  120.9800 107.1700  1.1145
IC CG   CA   *CB  HB2   1.5472 117.4600 -124.6700 108.9800  1.1126
IC CA   CB   CG   CD1   1.5543 117.4600  180.0000 110.4800  1.5361
IC CD1  CB   *CG  CD2   1.5361 110.4800 -123.7500 112.5700  1.5360
IC CD1  CB   *CG  HG    1.5361 110.4800  116.6300 108.6800  1.1168
IC CB   CG   CD1  HD11  1.5472 110.4800  177.3300 110.5400  1.1111
IC HD11 CG   *CD1 HD12  1.1111 110.5400  119.9600 110.6200  1.1112
IC HD11 CG   *CD1 HD13  1.1111 110.5400 -119.8500 110.6900  1.1108
IC CB   CG   CD2  HD21  1.5472 112.5700  178.9600 110.3200  1.1116
IC HD21 CG   *CD2 HD22  1.1116 110.3200  119.7100 111.6900  1.1086
IC HD21 CG   *CD2 HD23  1.1116 110.3200 -119.6100 110.4900  1.1115
TER

RESI LYS          1.00
GROUP   
ATOM N    NH1    -0.47  !     |                   
ATOM HN   H       0.31  !  HN-N                   
ATOM CA   CT1     0.07  !     |   HB1 HG1 HD1 HE1    HZ1
ATOM HA   HB      0.09  !     |   |   |   |   |     /   
GROUP                   !  HA-CA--CB--CG--CD--CE--NZ--HZ2
ATOM CB   CT2    -0.18  !     |   |   |   |   |     \
ATOM HB1  HA      0.09  !     |   HB2 HG2 HD2 HE2    HZ3
ATOM HB2  HA      0.09  !   O=C                  
GROUP                   !     |                  
ATOM CG   CT2    -0.18
ATOM HG1  HA      0.09
ATOM HG2  HA      0.09
GROUP   
ATOM CD   CT2    -0.18
ATOM HD1  HA      0.09
ATOM HD2  HA      0.09
GROUP   
ATOM CE   CT2     0.21
ATOM HE1  HA      0.05
ATOM HE2  HA      0.05
ATOM NZ   NH3    -0.30
ATOM HZ1  HC      0.33
ATOM HZ2  HC      0.33
ATOM HZ3  HC      0.33
GROUP   
ATOM C    C       0.51
ATOM O    O      -0.51
BOND CB CA   CG CB   CD CG   CE CD   NZ CE   
BOND N  HN   N  CA   O  C    C  CA   
BOND C  +N   CA HA   CB HB1  CB HB2  CG HG1   
BOND CG HG2  CD HD1  CD HD2  CE HE1  CE HE2   
BOND NZ HZ1  NZ HZ2  NZ HZ3   
IMPR N -C CA HN  C CA +N O   
DONOR HN N   
DONOR HZ1 NZ   
DONOR HZ2 NZ   
DONOR HZ3 NZ   
ACCEPTOR O C   
IC -C   CA   *N   HN    1.3482 123.5700  180.0000 115.1100  0.9988
IC -C   N    CA   C     1.3482 123.5700  180.0000 107.2900  1.5187
IC N    CA   C    +N    1.4504 107.2900  180.0000 117.2700  1.3478
IC +N   CA   *C   O     1.3478 117.2700  180.0000 120.7900  1.2277
IC CA   C    +N   +CA   1.5187 117.2700  180.0000 124.9100  1.4487
IC N    C    *CA  CB    1.4504 107.2900  122.2300 111.3600  1.5568
IC N    C    *CA  HA    1.4504 107.2900 -116.8800 107.3600  1.0833
IC N    CA   CB   CG    1.4504 111.4700  180.0000 115.7600  1.5435
IC CG   CA   *CB  HB1   1.5435 115.7600  120.9000 107.1100  1.1146
IC CG   CA   *CB  HB2   1.5435 115.7600 -124.4800 108.9900  1.1131
IC CA   CB   CG   CD    1.5568 115.7600  180.0000 113.2800  1.5397
IC CD   CB   *CG  HG1   1.5397 113.2800  120.7400 109.1000  1.1138
IC CD   CB   *CG  HG2   1.5397 113.2800 -122.3400 108.9900  1.1143
IC CB   CG   CD   CE    1.5435 113.2800  180.0000 112.3300  1.5350
IC CE   CG   *CD  HD1   1.5350 112.3300  122.2500 108.4100  1.1141
IC CE   CG   *CD  HD2   1.5350 112.3300 -121.5900 108.1300  1.1146
IC CG   CD   CE   NZ    1.5397 112.3300  180.0000 110.4600  1.4604
IC NZ   CD   *CE  HE1   1.4604 110.4600  119.9100 110.5100  1.1128
IC NZ   CD   *CE  HE2   1.4604 110.4600 -120.0200 110.5700  1.1123
IC CD   CE   NZ   HZ1   1.5350 110.4600  179.9200 110.0200  1.0404
IC HZ1  CE   *NZ  HZ2   1.0404 110.0200  120.2700 109.5000  1.0402
IC HZ1  CE   *NZ  HZ3   1.0404 110.0200 -120.1300 109.4000  1.0401
TER

RESI LYSn         2.00
GROUP   
ATOM N    NH3    -0.30  !     |                   
ATOM HN1  HC      0.33  !     |                   
ATOM HN2  HC      0.33  !     |                   
ATOM HN3  HC      0.33  !  HN-N                   
ATOM CA   CT1     0.21  !     |   HB1 HG1 HD1 HE1    HZ1
ATOM HA   HB      0.10  !     |   |   |   |   |     /   
GROUP                   !  HA-CA--CB--CG--CD--CE--NZ--HZ2
ATOM CB   CT2    -0.18  !     |   |   |   |   |     \
ATOM HB1  HA      0.09  !     |   HB2 HG2 HD2 HE2    HZ3
ATOM HB2  HA      0.09  !   O=C                  
GROUP                   !     |                  
ATOM CG   CT2    -0.18
ATOM HG1  HA      0.09
ATOM HG2  HA      0.09
GROUP   
ATOM CD   CT2    -0.18
ATOM HD1  HA      0.09
ATOM HD2  HA      0.09
GROUP   
ATOM CE   CT2     0.21
ATOM HE1  HA      0.05
ATOM HE2  HA      0.05
ATOM NZ   NH3    -0.30
ATOM HZ1  HC      0.33
ATOM HZ2  HC      0.33
ATOM HZ3  HC      0.33
GROUP   
ATOM C    C       0.51
ATOM O    O      -0.51
BOND CB CA   CG CB   CD CG   CE CD   NZ CE   
BOND N  HN1 N HN2 N HN3   N  CA   O  C    C  CA   
BOND C  +N   CA HA   CB HB1  CB HB2  CG HG1   
BOND CG HG2  CD HD1  CD HD2  CE HE1  CE HE2   
BOND NZ HZ1  NZ HZ2  NZ HZ3   
IMPR N -C CA HN  C CA +N O   
DONOR HN1 N   
DONOR HN2 N   
DONOR HN3 N   
DONOR HZ1 NZ   
DONOR HZ2 NZ   
DONOR HZ3 NZ   
ACCEPTOR O C   
IC C    CA   *N   HN1   1.5232 106.5200  180.0000 109.5000  1.0400   
IC HN1  CA   *N   HN2   0.0000 0.000000  120.0000 109.5000  1.0400
IC HN2  CA   *N   HN3   0.0000 0.000000  120.0000 109.5000  1.0400
IC -C   N    CA   C     1.3482 123.5700  180.0000 107.2900  1.5187
IC N    CA   C    +N    1.4504 107.2900  180.0000 117.2700  1.3478
IC +N   CA   *C   O     1.3478 117.2700  180.0000 120.7900  1.2277
IC CA   C    +N   +CA   1.5187 117.2700  180.0000 124.9100  1.4487
IC N    C    *CA  CB    1.4504 107.2900  122.2300 111.3600  1.5568
IC N    C    *CA  HA    1.4504 107.2900 -116.8800 107.3600  1.0833
IC N    CA   CB   CG    1.4504 111.4700  180.0000 115.7600  1.5435
IC CG   CA   *CB  HB1   1.5435 115.7600  120.9000 107.1100  1.1146
IC CG   CA   *CB  HB2   1.5435 115.7600 -124.4800 108.9900  1.1131
IC CA   CB   CG   CD    1.5568 115.7600  180.0000 113.2800  1.5397
IC CD   CB   *CG  HG1   1.5397 113.2800  120.7400 109.1000  1.1138
IC CD   CB   *CG  HG2   1.5397 113.2800 -122.3400 108.9900  1.1143
IC CB   CG   CD   CE    1.5435 113.2800  180.0000 112.3300  1.5350
IC CE   CG   *CD  HD1   1.5350 112.3300  122.2500 108.4100  1.1141
IC CE   CG   *CD  HD2   1.5350 112.3300 -121.5900 108.1300  1.1146
IC CG   CD   CE   NZ    1.5397 112.3300  180.0000 110.4600  1.4604
IC NZ   CD   *CE  HE1   1.4604 110.4600  119.9100 110.5100  1.1128
IC NZ   CD   *CE  HE2   1.4604 110.4600 -120.0200 110.5700  1.1123
IC CD   CE   NZ   HZ1   1.5350 110.4600  179.9200 110.0200  1.0404
IC HZ1  CE   *NZ  HZ2   1.0404 110.0200  120.2700 109.5000  1.0402
IC HZ1  CE   *NZ  HZ3   1.0404 110.0200 -120.1300 109.4000  1.0401
TER

RESI LYSc         0.00
GROUP   
ATOM N    NH1    -0.47  !     |                   
ATOM HN   H       0.31  !  HN-N                   
ATOM CA   CT1     0.07  !     |   HB1 HG1 HD1 HE1    HZ1
ATOM HA   HB      0.09  !     |   |   |   |   |     /   
GROUP                   !  HA-CA--CB--CG--CD--CE--NZ--HZ2
ATOM CB   CT2    -0.18  !     |   |   |   |   |     \
ATOM HB1  HA      0.09  !     |   HB2 HG2 HD2 HE2    HZ3
ATOM HB2  HA      0.09  !   O=C                  
GROUP                   !     |                  
ATOM CG   CT2    -0.18
ATOM HG1  HA      0.09
ATOM HG2  HA      0.09
GROUP   
ATOM CD   CT2    -0.18
ATOM HD1  HA      0.09
ATOM HD2  HA      0.09
GROUP   
ATOM CE   CT2     0.21
ATOM HE1  HA      0.05
ATOM HE2  HA      0.05
ATOM NZ   NH3    -0.30
ATOM HZ1  HC      0.33
ATOM HZ2  HC      0.33
ATOM HZ3  HC      0.33
GROUP   
ATOM C    CC      0.34
ATOM O    OC     -0.67
ATOM OXT  OC     -0.67
BOND CB CA   CG CB   CD CG   CE CD   NZ CE   
BOND N  HN   N  CA   O  C   OXT C  C  CA   
BOND C  +N   CA HA   CB HB1  CB HB2  CG HG1   
BOND CG HG2  CD HD1  CD HD2  CE HE1  CE HE2   
BOND NZ HZ1  NZ HZ2  NZ HZ3   
IMPR N -C CA HN  C CA +N O   
DONOR HN N   
DONOR HZ1 NZ   
DONOR HZ2 NZ   
DONOR HZ3 NZ   
ACCEPTOR O C   
ACCEPTOR OXT C   
IC -C   CA   *N   HN    1.3482 123.5700  180.0000 115.1100  0.9988
IC -C   N    CA   C     1.3482 123.5700  180.0000 107.2900  1.5187
IC N    CA   C    +N    1.4504 107.2900  180.0000 117.2700  1.3478
IC N    CA   *C   O     1.3558 116.8400  180.0000 118.0000  1.2600
IC O    CA   *C   OXT   0.0000 118.0000  180.0000 118.0000  1.2600
IC CA   C    +N   +CA   1.5187 117.2700  180.0000 124.9100  1.4487
IC N    C    *CA  CB    1.4504 107.2900  122.2300 111.3600  1.5568
IC N    C    *CA  HA    1.4504 107.2900 -116.8800 107.3600  1.0833
IC N    CA   CB   CG    1.4504 111.4700  180.0000 115.7600  1.5435
IC CG   CA   *CB  HB1   1.5435 115.7600  120.9000 107.1100  1.1146
IC CG   CA   *CB  HB2   1.5435 115.7600 -124.4800 108.9900  1.1131
IC CA   CB   CG   CD    1.5568 115.7600  180.0000 113.2800  1.5397
IC CD   CB   *CG  HG1   1.5397 113.2800  120.7400 109.1000  1.1138
IC CD   CB   *CG  HG2   1.5397 113.2800 -122.3400 108.9900  1.1143
IC CB   CG   CD   CE    1.5435 113.2800  180.0000 112.3300  1.5350
IC CE   CG   *CD  HD1   1.5350 112.3300  122.2500 108.4100  1.1141
IC CE   CG   *CD  HD2   1.5350 112.3300 -121.5900 108.1300  1.1146
IC CG   CD   CE   NZ    1.5397 112.3300  180.0000 110.4600  1.4604
IC NZ   CD   *CE  HE1   1.4604 110.4600  119.9100 110.5100  1.1128
IC NZ   CD   *CE  HE2   1.4604 110.4600 -120.0200 110.5700  1.1123
IC CD   CE   NZ   HZ1   1.5350 110.4600  179.9200 110.0200  1.0404
IC HZ1  CE   *NZ  HZ2   1.0404 110.0200  120.2700 109.5000  1.0402
IC HZ1  CE   *NZ  HZ3   1.0404 110.0200 -120.1300 109.4000  1.0401
TER

RESI MET          0.00
GROUP   
ATOM N    NH1    -0.47  !     |                   
ATOM HN   H       0.31  !  HN-N                   
ATOM CA   CT1     0.07  !     |   HB1 HG1     HE1 
ATOM HA   HB      0.09  !     |   |   |       |   
GROUP                   !  HA-CA--CB--CG--SD--CE--HE3
ATOM CB   CT2    -0.18  !     |   |   |       |   
ATOM HB1  HA      0.09  !     |   HB2 HG2     HE2 
ATOM HB2  HA      0.09  !   O=C                  
GROUP                   !     |                  
ATOM CG   CT2    -0.14
ATOM HG1  HA      0.09
ATOM HG2  HA      0.09
ATOM SD   S      -0.09
ATOM CE   CT3    -0.22
ATOM HE1  HA      0.09
ATOM HE2  HA      0.09
ATOM HE3  HA      0.09
GROUP   
ATOM C    C       0.51
ATOM O    O      -0.51
BOND CB CA   CG CB   SD CG   CE SD   
BOND N  HN   N  CA   O  C    C  CA   C  +N   
BOND CA HA   CB HB1  CB HB2  CG HG1  CG HG2   
BOND CE HE1  CE HE2  CE HE3   
IMPR N -C CA HN  C CA +N O   
DONOR HN N   
ACCEPTOR O C   
IC -C   CA   *N   HN    1.3478 124.2100  180.0000 114.3900  0.9978
IC -C   N    CA   C     1.3478 124.2100  180.0000 106.3100  1.5195
IC N    CA   C    +N    1.4510 106.3100  180.0000 117.7400  1.3471
IC +N   CA   *C   O     1.3471 117.7400  180.0000 120.6400  1.2288
IC CA   C    +N   +CA   1.5195 117.7400  180.0000 124.5200  1.4471
IC N    C    *CA  CB    1.4510 106.3100  121.6200 111.8800  1.5546
IC N    C    *CA  HA    1.4510 106.3100 -116.9800 107.5700  1.0832
IC N    CA   CB   CG    1.4510 111.2500  180.0000 115.9200  1.5460
IC CG   CA   *CB  HB1   1.5460 115.9200  120.5600 106.9000  1.1153
IC CG   CA   *CB  HB2   1.5460 115.9200 -124.8000 109.3800  1.1129
IC CA   CB   CG   SD    1.5546 115.9200  180.0000 110.2800  1.8219
IC SD   CB   *CG  HG1   1.8219 110.2800  120.5000 110.3400  1.1106
IC SD   CB   *CG  HG2   1.8219 110.2800 -121.1600 109.6400  1.1119
IC CB   CG   SD   CE    1.5460 110.2800  180.0000  98.9400  1.8206
IC CG   SD   CE   HE1   1.8219  98.9400 -179.4200 110.9100  1.1111
IC HE1  SD   *CE  HE2   1.1111 110.9100  119.9500 111.0300  1.1115
IC HE1  SD   *CE  HE3   1.1111 110.9100 -119.9500 111.0900  1.1112
TER

RESI METn         1.00
GROUP   
ATOM N    NH3    -0.30  !     |                   
ATOM HN1  HC      0.33  !     |                   
ATOM HN2  HC      0.33  !     |                   
ATOM HN3  HC      0.33  !  HN-N                   
ATOM CA   CT1     0.21  !     |   HB1 HG1     HE1 
ATOM HA   HB      0.10  !     |   |   |       |   
GROUP                   !  HA-CA--CB--CG--SD--CE--HE3
ATOM CB   CT2    -0.18  !     |   |   |       |   
ATOM HB1  HA      0.09  !     |   HB2 HG2     HE2 
ATOM HB2  HA      0.09  !   O=C                  
GROUP                   !     |                  
ATOM CG   CT2    -0.14
ATOM HG1  HA      0.09
ATOM HG2  HA      0.09
ATOM SD   S      -0.09
ATOM CE   CT3    -0.22
ATOM HE1  HA      0.09
ATOM HE2  HA      0.09
ATOM HE3  HA      0.09
GROUP   
ATOM C    C       0.51
ATOM O    O      -0.51
BOND CB CA   CG CB   SD CG   CE SD   
BOND N  HN1  N HN2 N HN3   N  CA   O  C    C  CA   C  +N   
BOND CA HA   CB HB1  CB HB2  CG HG1  CG HG2   
BOND CE HE1  CE HE2  CE HE3   
IMPR N -C CA HN  C CA +N O   
DONOR HN1 N   
DONOR HN2 N   
DONOR HN3 N   
ACCEPTOR O C   
IC C    CA   *N   HN1   1.5232 106.5200  180.0000 109.5000  1.0400   
IC HN1  CA   *N   HN2   0.0000 0.000000  120.0000 109.5000  1.0400
IC HN2  CA   *N   HN3   0.0000 0.000000  120.0000 109.5000  1.0400
IC -C   N    CA   C     1.3478 124.2100  180.0000 106.3100  1.5195
IC N    CA   C    +N    1.4510 106.3100  180.0000 117.7400  1.3471
IC +N   CA   *C   O     1.3471 117.7400  180.0000 120.6400  1.2288
IC CA   C    +N   +CA   1.5195 117.7400  180.0000 124.5200  1.4471
IC N    C    *CA  CB    1.4510 106.3100  121.6200 111.8800  1.5546
IC N    C    *CA  HA    1.4510 106.3100 -116.9800 107.5700  1.0832
IC N    CA   CB   CG    1.4510 111.2500  180.0000 115.9200  1.5460
IC CG   CA   *CB  HB1   1.5460 115.9200  120.5600 106.9000  1.1153
IC CG   CA   *CB  HB2   1.5460 115.9200 -124.8000 109.3800  1.1129
IC CA   CB   CG   SD    1.5546 115.9200  180.0000 110.2800  1.8219
IC SD   CB   *CG  HG1   1.8219 110.2800  120.5000 110.3400  1.1106
IC SD   CB   *CG  HG2   1.8219 110.2800 -121.1600 109.6400  1.1119
IC CB   CG   SD   CE    1.5460 110.2800  180.0000  98.9400  1.8206
IC CG   SD   CE   HE1   1.8219  98.9400 -179.4200 110.9100  1.1111
IC HE1  SD   *CE  HE2   1.1111 110.9100  119.9500 111.0300  1.1115
IC HE1  SD   *CE  HE3   1.1111 110.9100 -119.9500 111.0900  1.1112
TER

RESI METc        -1.00
GROUP   
ATOM N    NH1    -0.47  !     |                   
ATOM HN   H       0.31  !  HN-N                   
ATOM CA   CT1     0.07  !     |   HB1 HG1     HE1 
ATOM HA   HB      0.09  !     |   |   |       |   
GROUP                   !  HA-CA--CB--CG--SD--CE--HE3
ATOM CB   CT2    -0.18  !     |   |   |       |   
ATOM HB1  HA      0.09  !     |   HB2 HG2     HE2 
ATOM HB2  HA      0.09  !   O=C                  
GROUP                   !     |                  
ATOM CG   CT2    -0.14
ATOM HG1  HA      0.09
ATOM HG2  HA      0.09
ATOM SD   S      -0.09
ATOM CE   CT3    -0.22
ATOM HE1  HA      0.09
ATOM HE2  HA      0.09
ATOM HE3  HA      0.09
GROUP   
ATOM C    CC      0.34
ATOM O    OC     -0.67
ATOM OXT  OC     -0.67
BOND CB CA   CG CB   SD CG   CE SD   
BOND N  HN   N  CA   O  C    OXT C C  CA   C  +N   
BOND CA HA   CB HB1  CB HB2  CG HG1  CG HG2   
BOND CE HE1  CE HE2  CE HE3   
IMPR N -C CA HN  C CA +N O   
DONOR HN N   
ACCEPTOR O C   
ACCEPTOR OXT C   
IC -C   CA   *N   HN    1.3478 124.2100  180.0000 114.3900  0.9978
IC -C   N    CA   C     1.3478 124.2100  180.0000 106.3100  1.5195
IC N    CA   C    +N    1.4510 106.3100  180.0000 117.7400  1.3471
IC N    CA   *C   O     1.3558 116.8400  180.0000 118.0000  1.2600
IC O    CA   *C   OXT   0.0000 118.0000  180.0000 118.0000  1.2600
IC CA   C    +N   +CA   1.5195 117.7400  180.0000 124.5200  1.4471
IC N    C    *CA  CB    1.4510 106.3100  121.6200 111.8800  1.5546
IC N    C    *CA  HA    1.4510 106.3100 -116.9800 107.5700  1.0832
IC N    CA   CB   CG    1.4510 111.2500  180.0000 115.9200  1.5460
IC CG   CA   *CB  HB1   1.5460 115.9200  120.5600 106.9000  1.1153
IC CG   CA   *CB  HB2   1.5460 115.9200 -124.8000 109.3800  1.1129
IC CA   CB   CG   SD    1.5546 115.9200  180.0000 110.2800  1.8219
IC SD   CB   *CG  HG1   1.8219 110.2800  120.5000 110.3400  1.1106
IC SD   CB   *CG  HG2   1.8219 110.2800 -121.1600 109.6400  1.1119
IC CB   CG   SD   CE    1.5460 110.2800  180.0000  98.9400  1.8206
IC CG   SD   CE   HE1   1.8219  98.9400 -179.4200 110.9100  1.1111
IC HE1  SD   *CE  HE2   1.1111 110.9100  119.9500 111.0300  1.1115
IC HE1  SD   *CE  HE3   1.1111 110.9100 -119.9500 111.0900  1.1112
TER

RESI PHE          0.00
GROUP   
ATOM N    NH1    -0.47  !     |        HD1  HE1    
ATOM HN   H       0.31  !  HN-N         |    |   
ATOM CA   CT1     0.07  !     |   HB1  CD1--CE1
ATOM HA   HB      0.09  !     |   |    /      \
GROUP                   !  HA-CA--CB--CG      CZ--HZ
ATOM CB   CT2    -0.18  !     |   |    \      /
ATOM HB1  HA      0.09  !     |   HB2  CD2--CE2
ATOM HB2  HA      0.09  !   O=C         |    |  
GROUP                   !     |        HD2  HE2   
ATOM CG   CA      0.00
GROUP   
ATOM CD1  CA     -0.115
ATOM HD1  HP      0.115
GROUP   
ATOM CD2  CA     -0.115
ATOM HD2  HP      0.115
GROUP   
ATOM CE1  CA     -0.115
ATOM HE1  HP      0.115
GROUP   
ATOM CE2  CA     -0.115
ATOM HE2  HP      0.115
GROUP   
ATOM CZ   CA     -0.115
ATOM HZ   HP      0.115
GROUP   
ATOM C    C       0.51
ATOM O    O      -0.51
BOND CB  CA   CG CB   CD1 CG   CD2 CG   CE1 CD1   
BOND CE2 CD2  CZ CE1  CZ  CE2  N   HN   
BOND N   CA   O  C    C   CA   C   +N   CA  HA   
BOND CB  HB1  CB HB2  CD1 HD1  CD2 HD2  CE1 HE1   
BOND CE2 HE2  CZ HZ   
IMPR N -C CA HN  C CA +N O   
DONOR HN N   
ACCEPTOR O C   
IC -C   CA   *N   HN    1.3476 123.8900  180.0000 114.4700  0.9987
IC -C   N    CA   C     1.3476 123.8900  180.0000 106.3800  1.5229
IC N    CA   C    +N    1.4504 106.3800  180.0000 117.6500  1.3483
IC +N   CA   *C   O     1.3483 117.6500  180.0000 120.4900  1.2287
IC CA   C    +N   +CA   1.5229 117.6500  180.0000 124.1000  1.4523
IC N    C    *CA  CB    1.4504 106.3800  122.4900 112.4500  1.5594
IC N    C    *CA  HA    1.4504 106.3800 -115.6300 107.0500  1.0832
IC N    CA   CB   CG    1.4504 111.6300  180.0000 112.7600  1.5109
IC CG   CA   *CB  HB1   1.5109 112.7600  118.2700 109.1000  1.1119
IC CG   CA   *CB  HB2   1.5109 112.7600 -123.8300 111.1100  1.1113
IC CA   CB   CG   CD1   1.5594 112.7600   90.0000 120.3200  1.4059
IC CD1  CB   *CG  CD2   1.4059 120.3200 -177.9600 120.7600  1.4062
IC CB   CG   CD1  CE1   1.5109 120.3200 -177.3700 120.6300  1.4006
IC CE1  CG   *CD1 HD1   1.4006 120.6300  179.7000 119.6500  1.0814
IC CB   CG   CD2  CE2   1.5109 120.7600  177.2000 120.6200  1.4002
IC CE2  CG   *CD2 HD2   1.4002 120.6200 -178.6900 119.9900  1.0811
IC CG   CD1  CE1  CZ    1.4059 120.6300   -0.1200 119.9300  1.4004
IC CZ   CD1  *CE1 HE1   1.4004 119.9300 -179.6900 120.0100  1.0808
IC CZ   CD2  *CE2 HE2   1.4000 119.9600 -179.9300 119.8700  1.0811
IC CE1  CE2  *CZ  HZ    1.4004 119.9800  179.5100 119.9700  1.0807
TER

RESI PHEn         1.00
GROUP   
ATOM N    NH3    -0.30  !
ATOM HN1  HC      0.33  !
ATOM HN2  HC      0.33  !     |        HD1  HE1    
ATOM HN3  HC      0.33  !  HN-N         |    |   
ATOM CA   CT1     0.21  !     |   HB1  CD1--CE1
ATOM HA   HB      0.10  !     |   |    /      \
GROUP                   !  HA-CA--CB--CG      CZ--HZ
ATOM CB   CT2    -0.18  !     |   |    \      /
ATOM HB1  HA      0.09  !     |   HB2  CD2--CE2
ATOM HB2  HA      0.09  !   O=C         |    |  
GROUP                   !     |        HD2  HE2   
ATOM CG   CA      0.00
GROUP   
ATOM CD1  CA     -0.115
ATOM HD1  HP      0.115
GROUP   
ATOM CD2  CA     -0.115
ATOM HD2  HP      0.115
GROUP   
ATOM CE1  CA     -0.115
ATOM HE1  HP      0.115
GROUP   
ATOM CE2  CA     -0.115
ATOM HE2  HP      0.115
GROUP   
ATOM CZ   CA     -0.115
ATOM HZ   HP      0.115
GROUP   
ATOM C    C       0.51
ATOM O    O      -0.51
BOND CB  CA   CG CB   CD1 CG   CD2 CG   CE1 CD1   
BOND CE2 CD2  CZ CE1  CZ  CE2  N   HN1 N HN2 N HN3   
BOND N   CA   O  C    C   CA   C   +N   CA  HA   
BOND CB  HB1  CB HB2  CD1 HD1  CD2 HD2  CE1 HE1   
BOND CE2 HE2  CZ HZ   
IMPR N -C CA HN  C CA +N O   
DONOR HN1 N   
DONOR HN2 N   
DONOR HN3 N   
ACCEPTOR O C   
IC C    CA   *N   HN1   1.5232 106.5200  180.0000 109.5000  1.0400   
IC HN1  CA   *N   HN2   0.0000 0.000000  120.0000 109.5000  1.0400
IC HN2  CA   *N   HN3   0.0000 0.000000  120.0000 109.5000  1.0400
IC -C   N    CA   C     1.3476 123.8900  180.0000 106.3800  1.5229
IC N    CA   C    +N    1.4504 106.3800  180.0000 117.6500  1.3483
IC +N   CA   *C   O     1.3483 117.6500  180.0000 120.4900  1.2287
IC CA   C    +N   +CA   1.5229 117.6500  180.0000 124.1000  1.4523
IC N    C    *CA  CB    1.4504 106.3800  122.4900 112.4500  1.5594
IC N    C    *CA  HA    1.4504 106.3800 -115.6300 107.0500  1.0832
IC N    CA   CB   CG    1.4504 111.6300  180.0000 112.7600  1.5109
IC CG   CA   *CB  HB1   1.5109 112.7600  118.2700 109.1000  1.1119
IC CG   CA   *CB  HB2   1.5109 112.7600 -123.8300 111.1100  1.1113
IC CA   CB   CG   CD1   1.5594 112.7600   90.0000 120.3200  1.4059
IC CD1  CB   *CG  CD2   1.4059 120.3200 -177.9600 120.7600  1.4062
IC CB   CG   CD1  CE1   1.5109 120.3200 -177.3700 120.6300  1.4006
IC CE1  CG   *CD1 HD1   1.4006 120.6300  179.7000 119.6500  1.0814
IC CB   CG   CD2  CE2   1.5109 120.7600  177.2000 120.6200  1.4002
IC CE2  CG   *CD2 HD2   1.4002 120.6200 -178.6900 119.9900  1.0811
IC CG   CD1  CE1  CZ    1.4059 120.6300   -0.1200 119.9300  1.4004
IC CZ   CD1  *CE1 HE1   1.4004 119.9300 -179.6900 120.0100  1.0808
IC CZ   CD2  *CE2 HE2   1.4000 119.9600 -179.9300 119.8700  1.0811
IC CE1  CE2  *CZ  HZ    1.4004 119.9800  179.5100 119.9700  1.0807
TER

RESI PHEc        -1.00
GROUP   
ATOM N    NH1    -0.47  !     |        HD1  HE1    
ATOM HN   H       0.31  !  HN-N         |    |   
ATOM CA   CT1     0.07  !     |   HB1  CD1--CE1
ATOM HA   HB      0.09  !     |   |    /      \
GROUP                   !  HA-CA--CB--CG      CZ--HZ
ATOM CB   CT2    -0.18  !     |   |    \      /
ATOM HB1  HA      0.09  !     |   HB2  CD2--CE2
ATOM HB2  HA      0.09  !   O=C         |    |  
GROUP                   !     |        HD2  HE2   
ATOM CG   CA      0.00
GROUP   
ATOM CD1  CA     -0.115
ATOM HD1  HP      0.115
GROUP   
ATOM CD2  CA     -0.115
ATOM HD2  HP      0.115
GROUP   
ATOM CE1  CA     -0.115
ATOM HE1  HP      0.115
GROUP   
ATOM CE2  CA     -0.115
ATOM HE2  HP      0.115
GROUP   
ATOM CZ   CA     -0.115
ATOM HZ   HP      0.115
GROUP   
ATOM C    CC      0.34
ATOM O    OC     -0.67
ATOM OXT  OC     -0.67
BOND CB  CA   CG CB   CD1 CG   CD2 CG   CE1 CD1   
BOND CE2 CD2  CZ CE1  CZ  CE2  N   HN   
BOND N   CA   O  C    OXT C C   CA   C   +N   CA  HA   
BOND CB  HB1  CB HB2  CD1 HD1  CD2 HD2  CE1 HE1   
BOND CE2 HE2  CZ HZ   
IMPR N -C CA HN  C CA +N O   
DONOR HN N   
ACCEPTOR O C   
ACCEPTOR OXT C   
IC -C   CA   *N   HN    1.3476 123.8900  180.0000 114.4700  0.9987
IC -C   N    CA   C     1.3476 123.8900  180.0000 106.3800  1.5229
IC N    CA   C    +N    1.4504 106.3800  180.0000 117.6500  1.3483
IC N    CA   *C   O     1.3558 116.8400  180.0000 118.0000  1.2600
IC O    CA   *C   OXT   0.0000 118.0000  180.0000 118.0000  1.2600
IC CA   C    +N   +CA   1.5229 117.6500  180.0000 124.1000  1.4523
IC N    C    *CA  CB    1.4504 106.3800  122.4900 112.4500  1.5594
IC N    C    *CA  HA    1.4504 106.3800 -115.6300 107.0500  1.0832
IC N    CA   CB   CG    1.4504 111.6300  180.0000 112.7600  1.5109
IC CG   CA   *CB  HB1   1.5109 112.7600  118.2700 109.1000  1.1119
IC CG   CA   *CB  HB2   1.5109 112.7600 -123.8300 111.1100  1.1113
IC CA   CB   CG   CD1   1.5594 112.7600   90.0000 120.3200  1.4059
IC CD1  CB   *CG  CD2   1.4059 120.3200 -177.9600 120.7600  1.4062
IC CB   CG   CD1  CE1   1.5109 120.3200 -177.3700 120.6300  1.4006
IC CE1  CG   *CD1 HD1   1.4006 120.6300  179.7000 119.6500  1.0814
IC CB   CG   CD2  CE2   1.5109 120.7600  177.2000 120.6200  1.4002
IC CE2  CG   *CD2 HD2   1.4002 120.6200 -178.6900 119.9900  1.0811
IC CG   CD1  CE1  CZ    1.4059 120.6300   -0.1200 119.9300  1.4004
IC CZ   CD1  *CE1 HE1   1.4004 119.9300 -179.6900 120.0100  1.0808
IC CZ   CD2  *CE2 HE2   1.4000 119.9600 -179.9300 119.8700  1.0811
IC CE1  CE2  *CZ  HZ    1.4004 119.9800  179.5100 119.9700  1.0807
TER

RESI PRO          0.00
GROUP                   !       HD1 HD2
ATOM N    N      -0.29  !     |   \ /              
ATOM CA   CP1     0.02  !     N---CD   HG1               
ATOM HA   HB      0.09  !     |     \  /
ATOM CD   CP3     0.00  !     |      CG
ATOM HD1  HA      0.09  !     |     /  \
ATOM HD2  HA      0.09  !  HA-CA--CB   HG2
GROUP                   !     |   / \
ATOM CB   CP2    -0.18  !     | HB1 HB2
ATOM HB1  HA      0.09  !   O=C
ATOM HB2  HA      0.09  !     |
GROUP
ATOM CG   CP2    -0.18
ATOM HG1  HA      0.09
ATOM HG2  HA      0.09
GROUP   
ATOM C    C       0.51
ATOM O    O      -0.51
BOND O  C   C   CA  C   +N   
BOND N  CA  CA  CB  CB  CG  CG  CD  N   CD   
BOND HA CA  HG1 CG  HG2 CG  HD1 CD  HD2 CD  HB1 CB  HB2 CB   
IMPR N -C CA CD   
IMPR C CA +N O   
ACCEPTOR O C   
IC -C   CA   *N   CD    1.3366 122.9400  178.5100 112.7500  1.4624
IC -C   N    CA   C     1.3366 122.9400  -76.1200 110.8600  1.5399
IC N    CA   C    +N    1.4585 110.8600  180.0000 114.7500  1.3569
IC +N   CA   *C   O     1.3569 114.7500  177.1500 120.4600  1.2316
IC CA   C    +N   +CA   1.5399 116.1200  180.0000 124.8900  1.4517
IC N    C    *CA  CB    1.4585 110.8600  113.7400 111.7400  1.5399
IC N    C    *CA  HA    1.4585 110.8600 -122.4000 109.0900  1.0837
IC N    CA   CB   CG    1.4585 102.5600   31.6100 104.3900  1.5322
IC CA   CB   CG   CD    1.5399 104.3900  -34.5900 103.2100  1.5317
IC N    CA   CB   HB1   1.4585 102.5600  -84.9400 109.0200  1.1131
IC N    CA   CB   HB2   1.4585 102.5600  153.9300 112.7400  1.1088
IC CA   CB   CG   HG1   1.5399 104.3900 -156.7200 112.9500  1.1077
IC CA   CB   CG   HG2   1.5399 104.3900   81.2600 109.2200  1.1143
IC CB   CG   CD   HD1   1.5322 103.2100  -93.5500 110.0300  1.1137
IC CB   CG   CD   HD2   1.5322 103.2100  144.5200 110.0000  1.1144
PATCHING FIRS PROP   
TER			

RESI PROn         1.00
GROUP                   !
ATOM N    NH3    -0.30  ! 
ATOM HN1  HC      0.33  !       HD1  HD2
ATOM HN2  HC      0.33  !     |   \ /              
ATOM CA   CP1     0.20  !     N---CD   HG1               
ATOM HA   HB      0.08  !     |     \  /
ATOM CD   CP3     0.20  !     |      CG
ATOM HD1  HA      0.08  !     |     /  \
ATOM HD2  HA      0.08  !  HA-CA--CB   HG2
GROUP                   !     |   / \
ATOM CB   CP2    -0.18  !     | HB1 HB2
ATOM HB1  HA      0.09  !   O=C
ATOM HB2  HA      0.09  !     |
GROUP
ATOM CG   CP2    -0.18
ATOM HG1  HA      0.09
ATOM HG2  HA      0.09
GROUP   
ATOM C    C       0.51
ATOM O    O      -0.51
BOND O  C   C   CA  C   +N   
BOND N  CA  CA  CB  CB  CG  CG  CD  N   CD  N HN1 N HN2 
BOND HA CA  HG1 CG  HG2 CG  HD1 CD  HD2 CD  HB1 CB  HB2 CB   
IMPR N -C CA CD   
IMPR C CA +N O   
DONOR HN1 N
DONOR HN2 N
ACCEPTOR O C   
IC C    CA   *N   CD    1.5232 106.5200  180.0000 109.5000  1.0400   
IC CD   CA   *N   HN1   0.0000 0.000000  120.0000 109.5000  1.0400
IC HN1  CA   *N   HN2   0.0000 0.000000  120.0000 109.5000  1.0400
IC -C   N    CA   C     1.3366 122.9400  -76.1200 110.8600  1.5399
IC N    CA   C    +N    1.4585 110.8600  180.0000 114.7500  1.3569
IC +N   CA   *C   O     1.3569 114.7500  177.1500 120.4600  1.2316
IC CA   C    +N   +CA   1.5399 116.1200  180.0000 124.8900  1.4517
IC N    C    *CA  CB    1.4585 110.8600  113.7400 111.7400  1.5399
IC N    C    *CA  HA    1.4585 110.8600 -122.4000 109.0900  1.0837
IC N    CA   CB   CG    1.4585 102.5600   31.6100 104.3900  1.5322
IC CA   CB   CG   CD    1.5399 104.3900  -34.5900 103.2100  1.5317
IC N    CA   CB   HB1   1.4585 102.5600  -84.9400 109.0200  1.1131
IC N    CA   CB   HB2   1.4585 102.5600  153.9300 112.7400  1.1088
IC CA   CB   CG   HG1   1.5399 104.3900 -156.7200 112.9500  1.1077
IC CA   CB   CG   HG2   1.5399 104.3900   81.2600 109.2200  1.1143
IC CB   CG   CD   HD1   1.5322 103.2100  -93.5500 110.0300  1.1137
IC CB   CG   CD   HD2   1.5322 103.2100  144.5200 110.0000  1.1144
PATCHING FIRS PROP   
TER			

RESI PROc        -1.00
GROUP                   !       HD1 HD2
ATOM N    N      -0.29  !     |   \ /              
ATOM CA   CP1     0.02  !     N---CD   HG1               
ATOM HA   HB      0.09  !     |     \  /
ATOM CD   CP3     0.00  !     |      CG
ATOM HD1  HA      0.09  !     |     /  \
ATOM HD2  HA      0.09  !  HA-CA--CB   HG2
GROUP                   !     |   / \
ATOM CB   CP2    -0.18  !     | HB1 HB2
ATOM HB1  HA      0.09  !   O=C
ATOM HB2  HA      0.09  !     |
GROUP
ATOM CG   CP2    -0.18
ATOM HG1  HA      0.09
ATOM HG2  HA      0.09
GROUP   
ATOM C    CC      0.34
ATOM O    OC     -0.67
ATOM OXT  OC     -0.67
BOND O  C   OXT C C   CA  C   +N   
BOND N  CA  CA  CB  CB  CG  CG  CD  N   CD   
BOND HA CA  HG1 CG  HG2 CG  HD1 CD  HD2 CD  HB1 CB  HB2 CB   
IMPR N -C CA CD   
IMPR C CA +N O   
ACCEPTOR O C   
ACCEPTOR OXT C   
IC -C   CA   *N   CD    1.3366 122.9400  178.5100 112.7500  1.4624
IC -C   N    CA   C     1.3366 122.9400  -76.1200 110.8600  1.5399
IC N    CA   C    +N    1.4585 110.8600  180.0000 114.7500  1.3569
IC N    CA   *C   O     1.3558 116.8400  180.0000 118.0000  1.2600
IC O    CA   *C   OXT   0.0000 118.0000  180.0000 118.0000  1.2600
IC CA   C    +N   +CA   1.5399 116.1200  180.0000 124.8900  1.4517
IC N    C    *CA  CB    1.4585 110.8600  113.7400 111.7400  1.5399
IC N    C    *CA  HA    1.4585 110.8600 -122.4000 109.0900  1.0837
IC N    CA   CB   CG    1.4585 102.5600   31.6100 104.3900  1.5322
IC CA   CB   CG   CD    1.5399 104.3900  -34.5900 103.2100  1.5317
IC N    CA   CB   HB1   1.4585 102.5600  -84.9400 109.0200  1.1131
IC N    CA   CB   HB2   1.4585 102.5600  153.9300 112.7400  1.1088
IC CA   CB   CG   HG1   1.5399 104.3900 -156.7200 112.9500  1.1077
IC CA   CB   CG   HG2   1.5399 104.3900   81.2600 109.2200  1.1143
IC CB   CG   CD   HD1   1.5322 103.2100  -93.5500 110.0300  1.1137
IC CB   CG   CD   HD2   1.5322 103.2100  144.5200 110.0000  1.1144
PATCHING FIRS PROP   
TER			

RESI SER          0.00
GROUP   
ATOM N    NH1    -0.47  !     |       
ATOM HN   H       0.31  !  HN-N       
ATOM CA   CT1     0.07  !     |   HB1
ATOM HA   HB      0.09  !     |   |  
GROUP                   !  HA-CA--CB--OG
ATOM CB   CT2     0.05  !     |   |     \
ATOM HB1  HA      0.09  !     |   HB2    HG1
ATOM HB2  HA      0.09  !   O=C           
ATOM OG   OH1    -0.66  !     |           
ATOM HG1  H       0.43
GROUP   
ATOM C    C       0.51
ATOM O    O      -0.51
BOND CB CA   OG CB  N HN  N  CA   
BOND O  C    C  CA  C +N  CA HA  CB HB1   
BOND CB HB2  OG HG1   
IMPR N -C CA HN  C CA +N O   
DONOR HN N   
DONOR HG1 OG   
ACCEPTOR OG CB 
ACCEPTOR O C   
IC -C   CA   *N   HN    1.3474 124.3700  180.0000 114.1800  0.9999
IC -C   N    CA   C     1.3474 124.3700  180.0000 105.8100  1.5166
IC N    CA   C    +N    1.4579 105.8100  180.0000 117.7200  1.3448
IC +N   CA   *C   O     1.3448 117.7200  180.0000 120.2500  1.2290
IC CA   C    +N   +CA   1.5166 117.7200  180.0000 124.6300  1.4529
IC N    C    *CA  CB    1.4579 105.8100  124.7500 111.4000  1.5585
IC N    C    *CA  HA    1.4579 105.8100 -115.5600 107.3000  1.0821
IC N    CA   CB   OG    1.4579 114.2800  180.0000 112.4500  1.4341
IC OG   CA   *CB  HB1   1.4341 112.4500  119.3200 108.1000  1.1140
IC OG   CA   *CB  HB2   1.4341 112.4500 -123.8600 110.3800  1.1136
IC CA   CB   OG   HG1   1.5585 112.4500  165.9600 107.0800  0.9655
TER

RESI SERn         1.00
GROUP   
ATOM N    NH3    -0.30  !     |       
ATOM HN1  HC      0.33  !     |       
ATOM HN2  HC      0.33  !     |       
ATOM HN3  HC      0.33  !  HN-N       
ATOM CA   CT1     0.21  !     |   HB1
ATOM HA   HB      0.10  !     |   |  
GROUP                   !  HA-CA--CB--OG
ATOM CB   CT2     0.05  !     |   |     \
ATOM HB1  HA      0.09  !     |   HB2    HG1
ATOM HB2  HA      0.09  !   O=C           
ATOM OG   OH1    -0.66  !     |           
ATOM HG1  H       0.43
GROUP   
ATOM C    C       0.51
ATOM O    O      -0.51
BOND CB CA   OG CB  N HN1 N HN2 N HN3  N  CA   
BOND O  C    C  CA  C +N  CA HA  CB HB1   
BOND CB HB2  OG HG1   
IMPR N -C CA HN  C CA +N O   
DONOR HN1 N   
DONOR HN2 N   
DONOR HN3 N   
DONOR HG1 OG   
ACCEPTOR OG CB 
ACCEPTOR O C   
IC C    CA   *N   HN1   1.5232 106.5200  180.0000 109.5000  1.0400   
IC HN1  CA   *N   HN2   0.0000 0.000000  120.0000 109.5000  1.0400
IC HN2  CA   *N   HN3   0.0000 0.000000  120.0000 109.5000  1.0400
IC -C   N    CA   C     1.3474 124.3700  180.0000 105.8100  1.5166
IC N    CA   C    +N    1.4579 105.8100  180.0000 117.7200  1.3448
IC +N   CA   *C   O     1.3448 117.7200  180.0000 120.2500  1.2290
IC CA   C    +N   +CA   1.5166 117.7200  180.0000 124.6300  1.4529
IC N    C    *CA  CB    1.4579 105.8100  124.7500 111.4000  1.5585
IC N    C    *CA  HA    1.4579 105.8100 -115.5600 107.3000  1.0821
IC N    CA   CB   OG    1.4579 114.2800  180.0000 112.4500  1.4341
IC OG   CA   *CB  HB1   1.4341 112.4500  119.3200 108.1000  1.1140
IC OG   CA   *CB  HB2   1.4341 112.4500 -123.8600 110.3800  1.1136
IC CA   CB   OG   HG1   1.5585 112.4500  165.9600 107.0800  0.9655
TER

RESI SERc        -1.00
GROUP   
ATOM N    NH1    -0.47  !     |       
ATOM HN   H       0.31  !  HN-N       
ATOM CA   CT1     0.07  !     |   HB1
ATOM HA   HB      0.09  !     |   |  
GROUP                   !  HA-CA--CB--OG
ATOM CB   CT2     0.05  !     |   |     \
ATOM HB1  HA      0.09  !     |   HB2    HG1
ATOM HB2  HA      0.09  !   O=C           
ATOM OG   OH1    -0.66  !     |           
ATOM HG1  H       0.43
GROUP   
ATOM C    CC      0.34
ATOM O    OC     -0.67
ATOM OXT  OC     -0.67
BOND CB CA   OG CB  N HN  N  CA   
BOND O  C  OXT C  C  CA  C +N  CA HA  CB HB1   
BOND CB HB2  OG HG1   
IMPR N -C CA HN  C CA +N O   
DONOR HN N   
DONOR HG1 OG   
ACCEPTOR OG CB 
ACCEPTOR O C   
ACCEPTOR OXT C   
IC -C   CA   *N   HN    1.3474 124.3700  180.0000 114.1800  0.9999
IC -C   N    CA   C     1.3474 124.3700  180.0000 105.8100  1.5166
IC N    CA   C    +N    1.4579 105.8100  180.0000 117.7200  1.3448
IC N    CA   *C   O     1.3558 116.8400  180.0000 118.0000  1.2600
IC O    CA   *C   OXT   0.0000 118.0000  180.0000 118.0000  1.2600
IC CA   C    +N   +CA   1.5166 117.7200  180.0000 124.6300  1.4529
IC N    C    *CA  CB    1.4579 105.8100  124.7500 111.4000  1.5585
IC N    C    *CA  HA    1.4579 105.8100 -115.5600 107.3000  1.0821
IC N    CA   CB   OG    1.4579 114.2800  180.0000 112.4500  1.4341
IC OG   CA   *CB  HB1   1.4341 112.4500  119.3200 108.1000  1.1140
IC OG   CA   *CB  HB2   1.4341 112.4500 -123.8600 110.3800  1.1136
IC CA   CB   OG   HG1   1.5585 112.4500  165.9600 107.0800  0.9655
TER

RESI THR          0.00
GROUP   
ATOM N    NH1    -0.47  !     |  
ATOM HN   H       0.31  !  HN-N  
ATOM CA   CT1     0.07  !     |     OG1--HG1
ATOM HA   HB      0.09  !     |    /
GROUP                   !  HA-CA--CB-HB  
ATOM CB   CT1     0.14  !     |    \     
ATOM HB   HA      0.09  !     |     CG2--HG21
ATOM OG1  OH1    -0.66  !   O=C    / \    
ATOM HG1  H       0.43  !     | HG21 HG22 
GROUP                 
ATOM CG2  CT3    -0.27
ATOM HG21 HA      0.09
ATOM HG22 HA      0.09
ATOM HG23 HA      0.09
GROUP   
ATOM C    C       0.51
ATOM O    O      -0.51
BOND CB CA  OG1 CB   CG2 CB    N   HN   
BOND N  CA  O   C    C   CA    C   +N    CA  HA   
BOND CB HB  OG1 HG1  CG2 HG21  CG2 HG22  CG2 HG23   
IMPR N -C CA HN  C CA +N O   
DONOR HN N   
DONOR HG1 OG1   
ACCEPTOR OG1 CB 
ACCEPTOR O C   
IC -C   CA   *N   HN    1.3471 124.1200  180.0000 114.2600  0.9995
IC -C   N    CA   C     1.3471 124.1200  180.0000 106.0900  1.5162
IC N    CA   C    +N    1.4607 106.0900  180.0000 117.6900  1.3449
IC +N   CA   *C   O     1.3449 117.6900  180.0000 120.3000  1.2294
IC CA   C    +N   +CA   1.5162 117.6900  180.0000 124.6600  1.4525
IC N    C    *CA  CB    1.4607 106.0900  126.4600 112.7400  1.5693
IC N    C    *CA  HA    1.4607 106.0900 -114.9200 106.5300  1.0817
IC N    CA   CB   OG1   1.4607 114.8100  180.0000 112.1600  1.4252
IC OG1  CA   *CB  HB    1.4252 112.1600  116.3900 106.1100  1.1174
IC OG1  CA   *CB  CG2   1.4252 112.1600 -124.1300 115.9100  1.5324
IC CA   CB   OG1  HG1   1.5693 112.1600 -179.2800 105.4500  0.9633
IC CA   CB   CG2  HG21  1.5693 115.9100 -173.6500 110.8500  1.1104
IC HG21 CB   *CG2 HG22  1.1104 110.8500  119.5100 110.4100  1.1109
IC HG21 CB   *CG2 HG23  1.1104 110.8500 -120.3900 111.1100  1.1113
TER

RESI THRn         1.00
GROUP   
ATOM N    NH3    -0.30  !     |  
ATOM HN1  HC      0.33  !     |  
ATOM HN2  HC      0.33  !     |  
ATOM HN3  HC      0.33  !  HN-N  
ATOM CA   CT1     0.21  !     |     OG1--HG1
ATOM HA   HB      0.10  !     |    /
GROUP                   !  HA-CA--CB-HB  
ATOM CB   CT1     0.14  !     |    \     
ATOM HB   HA      0.09  !     |     CG2--HG21
ATOM OG1  OH1    -0.66  !   O=C    / \    
ATOM HG1  H       0.43  !     | HG21 HG22 
GROUP                 
ATOM CG2  CT3    -0.27
ATOM HG21 HA      0.09
ATOM HG22 HA      0.09
ATOM HG23 HA      0.09
GROUP   
ATOM C    C       0.51
ATOM O    O      -0.51
BOND CB CA  OG1 CB   CG2 CB    N   HN1 N HN2 N HN3   
BOND N  CA  O   C    C   CA    C   +N    CA  HA   
BOND CB HB  OG1 HG1  CG2 HG21  CG2 HG22  CG2 HG23   
IMPR N -C CA HN  C CA +N O   
DONOR HN1 N   
DONOR HN2 N   
DONOR HN3 N   
DONOR HG1 OG1   
ACCEPTOR OG1 CB 
ACCEPTOR O C   
IC C    CA   *N   HN1   1.5232 106.5200  180.0000 109.5000  1.0400   
IC HN1  CA   *N   HN2   0.0000 0.000000  120.0000 109.5000  1.0400
IC HN2  CA   *N   HN3   0.0000 0.000000  120.0000 109.5000  1.0400
IC -C   N    CA   C     1.3471 124.1200  180.0000 106.0900  1.5162
IC N    CA   C    +N    1.4607 106.0900  180.0000 117.6900  1.3449
IC +N   CA   *C   O     1.3449 117.6900  180.0000 120.3000  1.2294
IC CA   C    +N   +CA   1.5162 117.6900  180.0000 124.6600  1.4525
IC N    C    *CA  CB    1.4607 106.0900  126.4600 112.7400  1.5693
IC N    C    *CA  HA    1.4607 106.0900 -114.9200 106.5300  1.0817
IC N    CA   CB   OG1   1.4607 114.8100  180.0000 112.1600  1.4252
IC OG1  CA   *CB  HB    1.4252 112.1600  116.3900 106.1100  1.1174
IC OG1  CA   *CB  CG2   1.4252 112.1600 -124.1300 115.9100  1.5324
IC CA   CB   OG1  HG1   1.5693 112.1600 -179.2800 105.4500  0.9633
IC CA   CB   CG2  HG21  1.5693 115.9100 -173.6500 110.8500  1.1104
IC HG21 CB   *CG2 HG22  1.1104 110.8500  119.5100 110.4100  1.1109
IC HG21 CB   *CG2 HG23  1.1104 110.8500 -120.3900 111.1100  1.1113
TER

RESI THRc        -1.00
GROUP   
ATOM N    NH1    -0.47  !     |  
ATOM HN   H       0.31  !  HN-N  
ATOM CA   CT1     0.07  !     |     OG1--HG1
ATOM HA   HB      0.09  !     |    /
GROUP                   !  HA-CA--CB-HB  
ATOM CB   CT1     0.14  !     |    \     
ATOM HB   HA      0.09  !     |     CG2--HG21
ATOM OG1  OH1    -0.66  !   O=C    / \    
ATOM HG1  H       0.43  !     | HG21 HG22 
GROUP                 
ATOM CG2  CT3    -0.27
ATOM HG21 HA      0.09
ATOM HG22 HA      0.09
ATOM HG23 HA      0.09
GROUP   
ATOM C    CC      0.34
ATOM O    OC     -0.67
ATOM OXT  OC     -0.67
BOND CB CA  OG1 CB   CG2 CB    N   HN   
BOND N  CA  O   C    OXT C C   CA    C   +N    CA  HA   
BOND CB HB  OG1 HG1  CG2 HG21  CG2 HG22  CG2 HG23   
IMPR N -C CA HN  C CA +N O   
DONOR HN N   
DONOR HG1 OG1   
ACCEPTOR OG1 CB 
ACCEPTOR O C   
ACCEPTOR OXT C   
IC -C   CA   *N   HN    1.3471 124.1200  180.0000 114.2600  0.9995
IC -C   N    CA   C     1.3471 124.1200  180.0000 106.0900  1.5162
IC N    CA   C    +N    1.4607 106.0900  180.0000 117.6900  1.3449
IC N    CA   *C   O     1.3558 116.8400  180.0000 118.0000  1.2600
IC O    CA   *C   OXT   0.0000 118.0000  180.0000 118.0000  1.2600
IC CA   C    +N   +CA   1.5162 117.6900  180.0000 124.6600  1.4525
IC N    C    *CA  CB    1.4607 106.0900  126.4600 112.7400  1.5693
IC N    C    *CA  HA    1.4607 106.0900 -114.9200 106.5300  1.0817
IC N    CA   CB   OG1   1.4607 114.8100  180.0000 112.1600  1.4252
IC OG1  CA   *CB  HB    1.4252 112.1600  116.3900 106.1100  1.1174
IC OG1  CA   *CB  CG2   1.4252 112.1600 -124.1300 115.9100  1.5324
IC CA   CB   OG1  HG1   1.5693 112.1600 -179.2800 105.4500  0.9633
IC CA   CB   CG2  HG21  1.5693 115.9100 -173.6500 110.8500  1.1104
IC HG21 CB   *CG2 HG22  1.1104 110.8500  119.5100 110.4100  1.1109
IC HG21 CB   *CG2 HG23  1.1104 110.8500 -120.3900 111.1100  1.1113
TER

RESI TRP          0.00
GROUP   
ATOM N    NH1    -0.47  !     |                  HE3
ATOM HN   H       0.31  !  HN-N                   |
ATOM CA   CT1     0.07  !     |   HB1            CE3
ATOM HA   HB      0.09  !     |   |             /   \
GROUP                   !  HA-CA--CB---CG-----CD2   CZ3-HZ3
ATOM CB   CT2    -0.18  !     |   |     |      |     |
ATOM HB1  HA      0.09  !     |   HB2  CD1    CE2   CH2-HH2
ATOM HB2  HA      0.09  !   O=C       /   \   / \   /
GROUP                   !     |     HD1    NE1   CZ2
ATOM CG   CY     -0.03  !                   |     |
ATOM CD2  CPT    -0.02  !                  HE1   HZ2
ATOM CD1  CA      0.035
ATOM HD1  HP      0.115
ATOM NE1  NY     -0.61
ATOM HE1  H       0.38
ATOM CE2  CPT     0.13
GROUP   
ATOM CE3  CA     -0.115
ATOM HE3  HP      0.115
GROUP   
ATOM CZ2  CA     -0.115
ATOM HZ2  HP      0.115
GROUP   
ATOM CZ3  CA     -0.115
ATOM HZ3  HP      0.115
GROUP   
ATOM CH2  CA     -0.115
ATOM HH2  HP      0.115
GROUP   
ATOM C    C       0.51
ATOM O    O      -0.51
BOND CB  CA   CG  CB   CD1 CG   CD2 CG   NE1 CD1   
BOND CE2 CD2  CZ2 CE2  CZ3 CE3  CH2 CZ2   
BOND N   HN   N   CA   O   C    C   CA   C   +N   
BOND CZ3 CH2  CD2 CE3  NE1 CE2  CA  HA   CB  HB1   
BOND CB  HB2  CD1 HD1  NE1 HE1  CE3 HE3  CZ2 HZ2   
BOND CZ3 HZ3  CH2 HH2   
IMPR N -C CA HN  C CA +N O   
DONOR HN N   
DONOR HE1 NE1   
ACCEPTOR O C   
IC -C   CA   *N   HN    1.3482 123.5100  180.0000 115.0200  0.9972
IC -C   N    CA   C     1.3482 123.5100  180.0000 107.6900  1.5202
IC N    CA   C    +N    1.4507 107.6900  180.0000 117.5700  1.3505
IC +N   CA   *C   O     1.3505 117.5700  180.0000 121.0800  1.2304
IC CA   C    +N   +CA   1.5202 117.5700  180.0000 124.8800  1.4526
IC N    C    *CA  CB    1.4507 107.6900  122.6800 111.2300  1.5560
IC N    C    *CA  HA    1.4507 107.6900 -117.0200 106.9200  1.0835
IC N    CA   CB   CG    1.4507 111.6800  180.0000 115.1400  1.5233
IC CG   CA   *CB  HB1   1.5233 115.1400  119.1700 107.8400  1.1127
IC CG   CA   *CB  HB2   1.5233 115.1400 -124.7300 109.8700  1.1118
IC CA   CB   CG   CD2   1.5560 115.1400   90.0000 123.9500  1.4407
IC CD2  CB   *CG  CD1   1.4407 123.9500 -172.8100 129.1800  1.3679
IC CD1  CG   CD2  CE2   1.3679 106.5700   -0.0800 106.6500  1.4126
IC CG   CD2  CE2  NE1   1.4407 106.6500    0.1400 107.8700  1.3746
IC CE2  CG   *CD2 CE3   1.4126 106.6500  179.2100 132.5400  1.4011
IC CE2  CD2  CE3  CZ3   1.4126 120.8000   -0.2000 118.1600  1.4017
IC CD2  CE3  CZ3  CH2   1.4011 118.1600    0.1000 120.9700  1.4019
IC CE3  CZ3  CH2  CZ2   1.4017 120.9700    0.0100 120.8700  1.4030
IC CZ3  CD2  *CE3 HE3   1.4017 118.1600 -179.6200 121.8400  1.0815
IC CH2  CE3  *CZ3 HZ3   1.4019 120.9700 -179.8200 119.4500  1.0811
IC CZ2  CZ3  *CH2 HH2   1.4030 120.8700 -179.9200 119.5700  1.0811
IC CE2  CH2  *CZ2 HZ2   1.3939 118.4200  179.8700 120.0800  1.0790
IC CD1  CE2  *NE1 HE1   1.3752 108.8100  177.7800 124.6800  0.9767
IC CG   NE1  *CD1 HD1   1.3679 110.1000  178.1000 125.4300  1.0820
TER

RESI TRPn         1.00
GROUP   
ATOM N    NH3    -0.30  !
ATOM HN1  HC      0.33  !
ATOM HN2  HC      0.33  !     |                  HE3
ATOM HN3  HC      0.33  !  HN-N                   |
ATOM CA   CT1     0.21  !     |   HB1            CE3
ATOM HA   HB      0.10  !     |   |             /   \
GROUP                   !  HA-CA--CB---CG-----CD2   CZ3-HZ3
ATOM CB   CT2    -0.18  !     |   |     |      |     |
ATOM HB1  HA      0.09  !     |   HB2  CD1    CE2   CH2-HH2
ATOM HB2  HA      0.09  !   O=C       /   \   / \   /
GROUP                   !     |     HD1    NE1   CZ2
ATOM CG   CY     -0.03  !                   |     |
ATOM CD2  CPT    -0.02  !                  HE1   HZ2
ATOM CD1  CA      0.035
ATOM HD1  HP      0.115
ATOM NE1  NY     -0.61
ATOM HE1  H       0.38
ATOM CE2  CPT     0.13
GROUP   
ATOM CE3  CA     -0.115
ATOM HE3  HP      0.115
GROUP   
ATOM CZ2  CA     -0.115
ATOM HZ2  HP      0.115
GROUP   
ATOM CZ3  CA     -0.115
ATOM HZ3  HP      0.115
GROUP   
ATOM CH2  CA     -0.115
ATOM HH2  HP      0.115
GROUP   
ATOM C    C       0.51
ATOM O    O      -0.51
BOND CB  CA   CG  CB   CD1 CG   CD2 CG   NE1 CD1   
BOND CE2 CD2  CZ2 CE2  CZ3 CE3  CH2 CZ2   
BOND N   HN1 N HN2 N HN3   N   CA   O   C    C   CA   C   +N   
BOND CZ3 CH2  CD2 CE3  NE1 CE2  CA  HA   CB  HB1   
BOND CB  HB2  CD1 HD1  NE1 HE1  CE3 HE3  CZ2 HZ2   
BOND CZ3 HZ3  CH2 HH2   
IMPR N -C CA HN  C CA +N O   
DONOR HN1 N   
DONOR HN2 N   
DONOR HN3 N   
DONOR HE1 NE1   
ACCEPTOR O C   
IC C    CA   *N   HN1   1.5232 106.5200  180.0000 109.5000  1.0400   
IC HN1  CA   *N   HN2   0.0000 0.000000  120.0000 109.5000  1.0400
IC HN2  CA   *N   HN3   0.0000 0.000000  120.0000 109.5000  1.0400
IC -C   N    CA   C     1.3482 123.5100  180.0000 107.6900  1.5202
IC N    CA   C    +N    1.4507 107.6900  180.0000 117.5700  1.3505
IC +N   CA   *C   O     1.3505 117.5700  180.0000 121.0800  1.2304
IC CA   C    +N   +CA   1.5202 117.5700  180.0000 124.8800  1.4526
IC N    C    *CA  CB    1.4507 107.6900  122.6800 111.2300  1.5560
IC N    C    *CA  HA    1.4507 107.6900 -117.0200 106.9200  1.0835
IC N    CA   CB   CG    1.4507 111.6800  180.0000 115.1400  1.5233
IC CG   CA   *CB  HB1   1.5233 115.1400  119.1700 107.8400  1.1127
IC CG   CA   *CB  HB2   1.5233 115.1400 -124.7300 109.8700  1.1118
IC CA   CB   CG   CD2   1.5560 115.1400   90.0000 123.9500  1.4407
IC CD2  CB   *CG  CD1   1.4407 123.9500 -172.8100 129.1800  1.3679
IC CD1  CG   CD2  CE2   1.3679 106.5700   -0.0800 106.6500  1.4126
IC CG   CD2  CE2  NE1   1.4407 106.6500    0.1400 107.8700  1.3746
IC CE2  CG   *CD2 CE3   1.4126 106.6500  179.2100 132.5400  1.4011
IC CE2  CD2  CE3  CZ3   1.4126 120.8000   -0.2000 118.1600  1.4017
IC CD2  CE3  CZ3  CH2   1.4011 118.1600    0.1000 120.9700  1.4019
IC CE3  CZ3  CH2  CZ2   1.4017 120.9700    0.0100 120.8700  1.4030
IC CZ3  CD2  *CE3 HE3   1.4017 118.1600 -179.6200 121.8400  1.0815
IC CH2  CE3  *CZ3 HZ3   1.4019 120.9700 -179.8200 119.4500  1.0811
IC CZ2  CZ3  *CH2 HH2   1.4030 120.8700 -179.9200 119.5700  1.0811
IC CE2  CH2  *CZ2 HZ2   1.3939 118.4200  179.8700 120.0800  1.0790
IC CD1  CE2  *NE1 HE1   1.3752 108.8100  177.7800 124.6800  0.9767
IC CG   NE1  *CD1 HD1   1.3679 110.1000  178.1000 125.4300  1.0820
TER

RESI TRPc        -1.00
GROUP   
ATOM N    NH1    -0.47  !     |                  HE3
ATOM HN   H       0.31  !  HN-N                   |
ATOM CA   CT1     0.07  !     |   HB1            CE3
ATOM HA   HB      0.09  !     |   |             /   \
GROUP                   !  HA-CA--CB---CG-----CD2   CZ3-HZ3
ATOM CB   CT2    -0.18  !     |   |     |      |     |
ATOM HB1  HA      0.09  !     |   HB2  CD1    CE2   CH2-HH2
ATOM HB2  HA      0.09  !   O=C       /   \   / \   /
GROUP                   !     |     HD1    NE1   CZ2
ATOM CG   CY     -0.03  !                   |     |
ATOM CD2  CPT    -0.02  !                  HE1   HZ2
ATOM CD1  CA      0.035
ATOM HD1  HP      0.115
ATOM NE1  NY     -0.61
ATOM HE1  H       0.38
ATOM CE2  CPT     0.13
GROUP   
ATOM CE3  CA     -0.115
ATOM HE3  HP      0.115
GROUP   
ATOM CZ2  CA     -0.115
ATOM HZ2  HP      0.115
GROUP   
ATOM CZ3  CA     -0.115
ATOM HZ3  HP      0.115
GROUP   
ATOM CH2  CA     -0.115
ATOM HH2  HP      0.115
GROUP   
ATOM C    CC      0.34
ATOM O    OC     -0.67
ATOM OXT  OC     -0.67
BOND CB  CA   CG  CB   CD1 CG   CD2 CG   NE1 CD1   
BOND CE2 CD2  CZ2 CE2  CZ3 CE3  CH2 CZ2   
BOND N   HN   N   CA   O   C    OXT C  C   CA   C   +N   
BOND CZ3 CH2  CD2 CE3  NE1 CE2  CA  HA   CB  HB1   
BOND CB  HB2  CD1 HD1  NE1 HE1  CE3 HE3  CZ2 HZ2   
BOND CZ3 HZ3  CH2 HH2   
IMPR N -C CA HN  C CA +N O   
DONOR HN N   
DONOR HE1 NE1   
ACCEPTOR O C   
ACCEPTOR OXT C   
IC -C   CA   *N   HN    1.3482 123.5100  180.0000 115.0200  0.9972
IC -C   N    CA   C     1.3482 123.5100  180.0000 107.6900  1.5202
IC N    CA   C    +N    1.4507 107.6900  180.0000 117.5700  1.3505
IC N    CA   *C   O     1.3558 116.8400  180.0000 118.0000  1.2600
IC O    CA   *C   OXT   0.0000 118.0000  180.0000 118.0000  1.2600
IC CA   C    +N   +CA   1.5202 117.5700  180.0000 124.8800  1.4526
IC N    C    *CA  CB    1.4507 107.6900  122.6800 111.2300  1.5560
IC N    C    *CA  HA    1.4507 107.6900 -117.0200 106.9200  1.0835
IC N    CA   CB   CG    1.4507 111.6800  180.0000 115.1400  1.5233
IC CG   CA   *CB  HB1   1.5233 115.1400  119.1700 107.8400  1.1127
IC CG   CA   *CB  HB2   1.5233 115.1400 -124.7300 109.8700  1.1118
IC CA   CB   CG   CD2   1.5560 115.1400   90.0000 123.9500  1.4407
IC CD2  CB   *CG  CD1   1.4407 123.9500 -172.8100 129.1800  1.3679
IC CD1  CG   CD2  CE2   1.3679 106.5700   -0.0800 106.6500  1.4126
IC CG   CD2  CE2  NE1   1.4407 106.6500    0.1400 107.8700  1.3746
IC CE2  CG   *CD2 CE3   1.4126 106.6500  179.2100 132.5400  1.4011
IC CE2  CD2  CE3  CZ3   1.4126 120.8000   -0.2000 118.1600  1.4017
IC CD2  CE3  CZ3  CH2   1.4011 118.1600    0.1000 120.9700  1.4019
IC CE3  CZ3  CH2  CZ2   1.4017 120.9700    0.0100 120.8700  1.4030
IC CZ3  CD2  *CE3 HE3   1.4017 118.1600 -179.6200 121.8400  1.0815
IC CH2  CE3  *CZ3 HZ3   1.4019 120.9700 -179.8200 119.4500  1.0811
IC CZ2  CZ3  *CH2 HH2   1.4030 120.8700 -179.9200 119.5700  1.0811
IC CE2  CH2  *CZ2 HZ2   1.3939 118.4200  179.8700 120.0800  1.0790
IC CD1  CE2  *NE1 HE1   1.3752 108.8100  177.7800 124.6800  0.9767
IC CG   NE1  *CD1 HD1   1.3679 110.1000  178.1000 125.4300  1.0820
TER

RESI TYR          0.00
GROUP   
ATOM N    NH1    -0.47  !     |        HD1  HE1    
ATOM HN   H       0.31  !  HN-N         |    |   
ATOM CA   CT1     0.07  !     |   HB1  CD1--CE1
ATOM HA   HB      0.09  !     |   |    /      \
GROUP                   !  HA-CA--CB--CG      CZ--OH
ATOM CB   CT2    -0.18  !     |   |    \      /     \
ATOM HB1  HA      0.09  !     |   HB2  CD2--CE2     HH
ATOM HB2  HA      0.09  !   O=C         |    |  
GROUP                   !     |        HD2  HE2   
ATOM CG   CA      0.00
GROUP   
ATOM CD1  CA     -0.115
ATOM HD1  HP      0.115
GROUP   
ATOM CD2  CA     -0.115
ATOM HD2  HP      0.115
GROUP   
ATOM CE1  CA     -0.115
ATOM HE1  HP      0.115
GROUP   
ATOM CE2  CA     -0.115
ATOM HE2  HP      0.115
GROUP   
ATOM CZ   CA      0.11
ATOM OH   OH1    -0.54
ATOM HH   H       0.43
GROUP   
ATOM C    C       0.51
ATOM O    O      -0.51
BOND CB  CA   CG  CB   CD1 CG   CD2 CG   CE1 CD1   
BOND CE2 CD2  CZ  CE1  CZ  CE2  OH  CZ   
BOND N   HN   N   CA   O   C    C   CA   C   +N   
BOND CA  HA   CB  HB1  CB  HB2  CD1 HD1  CD2 HD2   
BOND CE1 HE1  CE2 HE2  OH  HH   
IMPR N -C CA HN  C CA +N O   
DONOR HN N   
DONOR HH OH   
ACCEPTOR OH CZ 
ACCEPTOR O C   
IC -C   CA   *N   HN    1.3476 123.8100  180.0000 114.5400  0.9986
IC -C   N    CA   C     1.3476 123.8100  180.0000 106.5200  1.5232
IC N    CA   C    +N    1.4501 106.5200  180.0000 117.3300  1.3484
IC +N   CA   *C   O     1.3484 117.3300  180.0000 120.6700  1.2287
IC CA   C    +N   +CA   1.5232 117.3300  180.0000 124.3100  1.4513
IC N    C    *CA  CB    1.4501 106.5200  122.2700 112.3400  1.5606
IC N    C    *CA  HA    1.4501 106.5200 -116.0400 107.1500  1.0833
IC N    CA   CB   CG    1.4501 111.4300  180.0000 112.9400  1.5113
IC CG   CA   *CB  HB1   1.5113 112.9400  118.8900 109.1200  1.1119
IC CG   CA   *CB  HB2   1.5113 112.9400 -123.3600 110.7000  1.1115
IC CA   CB   CG   CD1   1.5606 112.9400   90.0000 120.4900  1.4064
IC CD1  CB   *CG  CD2   1.4064 120.4900 -176.4600 120.4600  1.4068
IC CB   CG   CD1  CE1   1.5113 120.4900 -175.4900 120.4000  1.4026
IC CE1  CG   *CD1 HD1   1.4026 120.4000  178.9400 119.8000  1.0814
IC CB   CG   CD2  CE2   1.5113 120.4600  175.3200 120.5600  1.4022
IC CE2  CG   *CD2 HD2   1.4022 120.5600 -177.5700 119.9800  1.0813
IC CG   CD1  CE1  CZ    1.4064 120.4000   -0.1900 120.0900  1.3978
IC CZ   CD1  *CE1 HE1   1.3978 120.0900  179.6400 120.5800  1.0799
IC CZ   CD2  *CE2 HE2   1.3979 119.9200 -178.6900 119.7600  1.0798
IC CE1  CE2  *CZ  OH    1.3978 120.0500 -178.9800 120.2500  1.4063
IC CE1  CZ   OH   HH    1.3978 119.6800  175.4500 107.4700  0.9594
TER

RESI TYRn         1.00
GROUP   
ATOM N    NH3    -0.30  !
ATOM HN1  HC      0.33  !
ATOM HN2  HC      0.33  !     |        HD1  HE1    
ATOM HN3  HC      0.33  !  HN-N         |    |   
ATOM CA   CT1     0.21  !     |   HB1  CD1--CE1
ATOM HA   HB      0.10  !     |   |    /      \
GROUP                   !  HA-CA--CB--CG      CZ--OH
ATOM CB   CT2    -0.18  !     |   |    \      /     \
ATOM HB1  HA      0.09  !     |   HB2  CD2--CE2     HH
ATOM HB2  HA      0.09  !   O=C         |    |  
GROUP                   !     |        HD2  HE2   
ATOM CG   CA      0.00
GROUP   
ATOM CD1  CA     -0.115
ATOM HD1  HP      0.115
GROUP   
ATOM CD2  CA     -0.115
ATOM HD2  HP      0.115
GROUP   
ATOM CE1  CA     -0.115
ATOM HE1  HP      0.115
GROUP   
ATOM CE2  CA     -0.115
ATOM HE2  HP      0.115
GROUP   
ATOM CZ   CA      0.11
ATOM OH   OH1    -0.54
ATOM HH   H       0.43
GROUP   
ATOM C    C       0.51
ATOM O    O      -0.51
BOND CB  CA   CG  CB   CD1 CG   CD2 CG   CE1 CD1   
BOND CE2 CD2  CZ  CE1  CZ  CE2  OH  CZ   
BOND N   HN1  N HN2 N HN3  N   CA   O   C    C   CA   C   +N   
BOND CA  HA   CB  HB1  CB  HB2  CD1 HD1  CD2 HD2   
BOND CE1 HE1  CE2 HE2  OH  HH   
IMPR N -C CA HN  C CA +N O   
DONOR HN1 N   
DONOR HN2 N   
DONOR HN3 N   
DONOR HH OH   
ACCEPTOR OH CZ 
ACCEPTOR O C   
IC C    CA   *N   HN1   1.5232 106.5200  180.0000 109.5000  1.0400   
IC HN1  CA   *N   HN2   0.0000 0.000000  120.0000 109.5000  1.0400
IC HN2  CA   *N   HN3   0.0000 0.000000  120.0000 109.5000  1.0400
IC -C   N    CA   C     1.3476 123.8100  180.0000 106.5200  1.5232
IC N    CA   C    +N    1.4501 106.5200  180.0000 117.3300  1.3484
IC +N   CA   *C   O     1.3484 117.3300  180.0000 120.6700  1.2287
IC CA   C    +N   +CA   1.5232 117.3300  180.0000 124.3100  1.4513
IC N    C    *CA  CB    1.4501 106.5200  122.2700 112.3400  1.5606
IC N    C    *CA  HA    1.4501 106.5200 -116.0400 107.1500  1.0833
IC N    CA   CB   CG    1.4501 111.4300  180.0000 112.9400  1.5113
IC CG   CA   *CB  HB1   1.5113 112.9400  118.8900 109.1200  1.1119
IC CG   CA   *CB  HB2   1.5113 112.9400 -123.3600 110.7000  1.1115
IC CA   CB   CG   CD1   1.5606 112.9400   90.0000 120.4900  1.4064
IC CD1  CB   *CG  CD2   1.4064 120.4900 -176.4600 120.4600  1.4068
IC CB   CG   CD1  CE1   1.5113 120.4900 -175.4900 120.4000  1.4026
IC CE1  CG   *CD1 HD1   1.4026 120.4000  178.9400 119.8000  1.0814
IC CB   CG   CD2  CE2   1.5113 120.4600  175.3200 120.5600  1.4022
IC CE2  CG   *CD2 HD2   1.4022 120.5600 -177.5700 119.9800  1.0813
IC CG   CD1  CE1  CZ    1.4064 120.4000   -0.1900 120.0900  1.3978
IC CZ   CD1  *CE1 HE1   1.3978 120.0900  179.6400 120.5800  1.0799
IC CZ   CD2  *CE2 HE2   1.3979 119.9200 -178.6900 119.7600  1.0798
IC CE1  CE2  *CZ  OH    1.3978 120.0500 -178.9800 120.2500  1.4063
IC CE1  CZ   OH   HH    1.3978 119.6800  175.4500 107.4700  0.9594
TER

RESI TYRc        -l.00
GROUP   
ATOM N    NH1    -0.47  !     |        HD1  HE1    
ATOM HN   H       0.31  !  HN-N         |    |   
ATOM CA   CT1     0.07  !     |   HB1  CD1--CE1
ATOM HA   HB      0.09  !     |   |    /      \
GROUP                   !  HA-CA--CB--CG      CZ--OH
ATOM CB   CT2    -0.18  !     |   |    \      /     \
ATOM HB1  HA      0.09  !     |   HB2  CD2--CE2     HH
ATOM HB2  HA      0.09  !   O=C         |    |  
GROUP                   !     |        HD2  HE2   
ATOM CG   CA      0.00
GROUP   
ATOM CD1  CA     -0.115
ATOM HD1  HP      0.115
GROUP   
ATOM CD2  CA     -0.115
ATOM HD2  HP      0.115
GROUP   
ATOM CE1  CA     -0.115
ATOM HE1  HP      0.115
GROUP   
ATOM CE2  CA     -0.115
ATOM HE2  HP      0.115
GROUP   
ATOM CZ   CA      0.11
ATOM OH   OH1    -0.54
ATOM HH   H       0.43
GROUP   
ATOM C    CC      0.34
ATOM O    OC     -0.67
ATOM OXT  OC     -0.67
BOND CB  CA   CG  CB   CD1 CG   CD2 CG   CE1 CD1   
BOND CE2 CD2  CZ  CE1  CZ  CE2  OH  CZ   
BOND N   HN   N   CA   O   C    OXT C C   CA   C   +N   
BOND CA  HA   CB  HB1  CB  HB2  CD1 HD1  CD2 HD2   
BOND CE1 HE1  CE2 HE2  OH  HH   
IMPR N -C CA HN  C CA +N O   
DONOR HN N   
DONOR HH OH   
ACCEPTOR OH CZ 
ACCEPTOR O C   
ACCEPTOR OXT C   
IC -C   CA   *N   HN    1.3476 123.8100  180.0000 114.5400  0.9986
IC -C   N    CA   C     1.3476 123.8100  180.0000 106.5200  1.5232
IC N    CA   C    +N    1.4501 106.5200  180.0000 117.3300  1.3484
IC N    CA   *C   O     1.3558 116.8400  180.0000 118.0000  1.2600
IC O    CA   *C   OXT   0.0000 118.0000  180.0000 118.0000  1.2600
IC CA   C    +N   +CA   1.5232 117.3300  180.0000 124.3100  1.4513
IC N    C    *CA  CB    1.4501 106.5200  122.2700 112.3400  1.5606
IC N    C    *CA  HA    1.4501 106.5200 -116.0400 107.1500  1.0833
IC N    CA   CB   CG    1.4501 111.4300  180.0000 112.9400  1.5113
IC CG   CA   *CB  HB1   1.5113 112.9400  118.8900 109.1200  1.1119
IC CG   CA   *CB  HB2   1.5113 112.9400 -123.3600 110.7000  1.1115
IC CA   CB   CG   CD1   1.5606 112.9400   90.0000 120.4900  1.4064
IC CD1  CB   *CG  CD2   1.4064 120.4900 -176.4600 120.4600  1.4068
IC CB   CG   CD1  CE1   1.5113 120.4900 -175.4900 120.4000  1.4026
IC CE1  CG   *CD1 HD1   1.4026 120.4000  178.9400 119.8000  1.0814
IC CB   CG   CD2  CE2   1.5113 120.4600  175.3200 120.5600  1.4022
IC CE2  CG   *CD2 HD2   1.4022 120.5600 -177.5700 119.9800  1.0813
IC CG   CD1  CE1  CZ    1.4064 120.4000   -0.1900 120.0900  1.3978
IC CZ   CD1  *CE1 HE1   1.3978 120.0900  179.6400 120.5800  1.0799
IC CZ   CD2  *CE2 HE2   1.3979 119.9200 -178.6900 119.7600  1.0798
IC CE1  CE2  *CZ  OH    1.3978 120.0500 -178.9800 120.2500  1.4063
IC CE1  CZ   OH   HH    1.3978 119.6800  175.4500 107.4700  0.9594
TER

RESI VAL          0.00
GROUP   
ATOM N    NH1    -0.47  !     |    HG11 HG12
ATOM HN   H       0.31  !  HN-N      | / 
ATOM CA   CT1     0.07  !     |     CG1--HG13
ATOM HA   HB      0.09  !     |    /
GROUP                   !  HA-CA--CB-HB  
ATOM CB   CT1    -0.09  !     |    \     
ATOM HB   HA      0.09  !     |     CG2--HG21
GROUP                   !   O=C    / \   
ATOM CG1  CT3    -0.27  !     | HG21 HG22
ATOM HG11 HA      0.09
ATOM HG12 HA      0.09
ATOM HG13 HA      0.09
GROUP   
ATOM CG2  CT3    -0.27
ATOM HG21 HA      0.09
ATOM HG22 HA      0.09
ATOM HG23 HA      0.09
GROUP   
ATOM C    C       0.51
ATOM O    O      -0.51
BOND CB  CA    CG1 CB    CG2 CB    N   HN   
BOND N   CA    O   C     C   CA    C   +N    CA HA   
BOND CB  HB    CG1 HG11  CG1 HG12  CG1 HG13  CG2 HG21   
BOND CG2 HG22  CG2 HG23   
IMPR N -C CA HN C CA +N O   
DONOR HN N   
ACCEPTOR O C   
IC -C   CA   *N   HN    1.3482 124.5700  180.0000 114.4100  0.9966
IC -C   N    CA   C     1.3482 124.5700  180.0000 105.5400  1.5180
IC N    CA   C    +N    1.4570 105.5400  180.0000 117.8300  1.3471
IC +N   CA   *C   O     1.3471 117.8300  180.0000 120.7000  1.2297
IC CA   C    +N   +CA   1.5180 117.8300  180.0000 124.0800  1.4471
IC N    C    *CA  CB    1.4570 105.5400  122.9500 111.2300  1.5660
IC N    C    *CA  HA    1.4570 105.5400 -117.2400 107.4600  1.0828
IC N    CA   CB   CG1   1.4570 113.0500  180.0000 113.9700  1.5441
IC CG1  CA   *CB  CG2   1.5441 113.9700  123.9900 112.1700  1.5414
IC CG1  CA   *CB  HB    1.5441 113.9700 -119.1700 107.5700  1.1178
IC CA   CB   CG1  HG11  1.5660 113.9700  177.8300 110.3000  1.1114
IC HG11 CB   *CG1 HG12  1.1114 110.3000  119.2500 111.6700  1.1097
IC HG11 CB   *CG1 HG13  1.1114 110.3000 -119.4900 110.7000  1.1110
IC CA   CB   CG2  HG21  1.5660 112.1700 -177.7800 110.7100  1.1108
IC HG21 CB   *CG2 HG22  1.1108 110.7100  120.0800 110.5600  1.1115
IC HG21 CB   *CG2 HG23  1.1108 110.7100 -119.5500 111.2300  1.1098
TER

RESI VALn         1.00
GROUP   
ATOM N    NH3    -0.30  !
ATOM HN1  HC      0.33  !
ATOM HN2  HC      0.33  !     |    HG11 HG12
ATOM HN3  HC      0.33  !  HN-N      | / 
ATOM CA   CT1     0.21  !     |     CG1--HG13
ATOM HA   HB      0.10  !     |    /
GROUP                   !  HA-CA--CB-HB  
ATOM CB   CT1    -0.09  !     |    \     
ATOM HB   HA      0.09  !     |     CG2--HG21
GROUP                   !   O=C    / \   
ATOM CG1  CT3    -0.27  !     | HG21 HG22
ATOM HG11 HA      0.09
ATOM HG12 HA      0.09
ATOM HG13 HA      0.09
GROUP   
ATOM CG2  CT3    -0.27
ATOM HG21 HA      0.09
ATOM HG22 HA      0.09
ATOM HG23 HA      0.09
GROUP   
ATOM C    C       0.51
ATOM O    O      -0.51
BOND CB  CA    CG1 CB    CG2 CB    N   HN1 N HN2 N HN3   
BOND N   CA    O   C     C   CA    C   +N    CA HA   
BOND CB  HB    CG1 HG11  CG1 HG12  CG1 HG13  CG2 HG21   
BOND CG2 HG22  CG2 HG23   
IMPR N -C CA HN C CA +N O   
DONOR HN1 N   
DONOR HN2 N   
DONOR HN3 N   
ACCEPTOR O C   
IC C    CA   *N   HN1   1.5232 106.5200  180.0000 109.5000  1.0400   
IC HN1  CA   *N   HN2   0.0000 0.000000  120.0000 109.5000  1.0400
IC HN2  CA   *N   HN3   0.0000 0.000000  120.0000 109.5000  1.0400
IC -C   N    CA   C     1.3482 124.5700  180.0000 105.5400  1.5180
IC N    CA   C    +N    1.4570 105.5400  180.0000 117.8300  1.3471
IC +N   CA   *C   O     1.3471 117.8300  180.0000 120.7000  1.2297
IC CA   C    +N   +CA   1.5180 117.8300  180.0000 124.0800  1.4471
IC N    C    *CA  CB    1.4570 105.5400  122.9500 111.2300  1.5660
IC N    C    *CA  HA    1.4570 105.5400 -117.2400 107.4600  1.0828
IC N    CA   CB   CG1   1.4570 113.0500  180.0000 113.9700  1.5441
IC CG1  CA   *CB  CG2   1.5441 113.9700  123.9900 112.1700  1.5414
IC CG1  CA   *CB  HB    1.5441 113.9700 -119.1700 107.5700  1.1178
IC CA   CB   CG1  HG11  1.5660 113.9700  177.8300 110.3000  1.1114
IC HG11 CB   *CG1 HG12  1.1114 110.3000  119.2500 111.6700  1.1097
IC HG11 CB   *CG1 HG13  1.1114 110.3000 -119.4900 110.7000  1.1110
IC CA   CB   CG2  HG21  1.5660 112.1700 -177.7800 110.7100  1.1108
IC HG21 CB   *CG2 HG22  1.1108 110.7100  120.0800 110.5600  1.1115
IC HG21 CB   *CG2 HG23  1.1108 110.7100 -119.5500 111.2300  1.1098
TER

RESI VALc        -1.00
GROUP   
ATOM N    NH1    -0.47  !     |    HG11 HG12
ATOM HN   H       0.31  !  HN-N      | / 
ATOM CA   CT1     0.07  !     |     CG1--HG13
ATOM HA   HB      0.09  !     |    /
GROUP                   !  HA-CA--CB-HB  
ATOM CB   CT1    -0.09  !     |    \     
ATOM HB   HA      0.09  !     |     CG2--HG21
GROUP                   !   O=C    / \   
ATOM CG1  CT3    -0.27  !     | HG21 HG22
ATOM HG11 HA      0.09
ATOM HG12 HA      0.09
ATOM HG13 HA      0.09
GROUP   
ATOM CG2  CT3    -0.27
ATOM HG21 HA      0.09
ATOM HG22 HA      0.09
ATOM HG23 HA      0.09
GROUP   
ATOM C    CC      0.34
ATOM O    OC     -0.67
ATOM OXT  OC     -0.67
BOND CB  CA    CG1 CB    CG2 CB    N   HN   
BOND N   CA    O   C   OXT C   C   CA    C   +N    CA HA   
BOND CB  HB    CG1 HG11  CG1 HG12  CG1 HG13  CG2 HG21   
BOND CG2 HG22  CG2 HG23   
IMPR N -C CA HN C CA +N O   
DONOR HN N   
ACCEPTOR O C   
ACCEPTOR OXT C   
IC -C   CA   *N   HN    1.3482 124.5700  180.0000 114.4100  0.9966
IC -C   N    CA   C     1.3482 124.5700  180.0000 105.5400  1.5180
IC N    CA   C    +N    1.4570 105.5400  180.0000 117.8300  1.3471
IC N    CA   *C   O     1.3558 116.8400  180.0000 118.0000  1.2600
IC O    CA   *C   OXT   0.0000 118.0000  180.0000 118.0000  1.2600
IC CA   C    +N   +CA   1.5180 117.8300  180.0000 124.0800  1.4471
IC N    C    *CA  CB    1.4570 105.5400  122.9500 111.2300  1.5660
IC N    C    *CA  HA    1.4570 105.5400 -117.2400 107.4600  1.0828
IC N    CA   CB   CG1   1.4570 113.0500  180.0000 113.9700  1.5441
IC CG1  CA   *CB  CG2   1.5441 113.9700  123.9900 112.1700  1.5414
IC CG1  CA   *CB  HB    1.5441 113.9700 -119.1700 107.5700  1.1178
IC CA   CB   CG1  HG11  1.5660 113.9700  177.8300 110.3000  1.1114
IC HG11 CB   *CG1 HG12  1.1114 110.3000  119.2500 111.6700  1.1097
IC HG11 CB   *CG1 HG13  1.1114 110.3000 -119.4900 110.7000  1.1110
IC CA   CB   CG2  HG21  1.5660 112.1700 -177.7800 110.7100  1.1108
IC HG21 CB   *CG2 HG22  1.1108 110.7100  120.0800 110.5600  1.1115
IC HG21 CB   *CG2 HG23  1.1108 110.7100 -119.5500 111.2300  1.1098
TER
END
