# Supplementary material for: Representing and comparing protein structures as paths in three-dimensional space
Source: BMC Bioinformatics. 2006 Oct 20;7:460. doi: 10.1186/1471-2105-7-460 (PMC1626488; doi:10.1186/1471-2105-7-460)
Supplement: Additional File 1 — A tarball file containing an implementation of the CURVE program and also programs that generate turning angle curve series. [file 1471-2105-7-460-S1.tar › CURVE/TurningAngles/GetAngles.C]

//------------------------------------------------------------
// A program for search of the turns
// Current implementation only considers angles of smoothed CAs
// by D.Zhi
// 12/06/2004

// 12/08/2004 Try to implement clustering
// 12/16/2004 Finish a complete procedure from a pdb to a dot graph
//------------------------------------------------------------ 

#include "PreProtein.h"
#include "myArrayTemp.h"
#include "Overlap.h"

#define AD 3
#define SM 3
#define RANGE SM*2+1

char	*reservedstr = new char[2000];
int done[2000];
float group_distance[100][100];
float group_angle[100][100];
int cluster;
int assignment[2000];
int found[100];

float max_angle = 60;
float max_dis = 14;

class RES_GROUP
{
public:
  int begin;
  int end;
};

class LINK{
public:
  int num_links;
  int link[100];

  LINK()
  {
    num_links = 0;
  }

  LINK(int i)
  {
    num_links = i;
  }
};
  


void Traverse(int i, LINK *linkage, int *assignment, int num_groups)
{
  int j, k;
  for (j=0;j<num_groups;j++)
    {
      if (linkage[i].link[j])
	{
	  k = j;
	  if (!done[k])
	    {
	      done[k] = 1;
	      assignment[k] = cluster;
	      Traverse(k, linkage, assignment, num_groups);
	    }
	}
    }
}

void Cluster(int i, LINK *linkage, int *assignment, int num_groups)
{
  if (done[i])
    return;

  done[i] = 1;
  assignment[i] = ++cluster;
  Traverse(i, linkage, assignment, num_groups);
}

int main(int argc, char *argv[])
{
  char	pdbfile[100];
  pdbfile[0] = 0;
  int	i, j, k;
  for(i = 1; i < argc; i ++)	{
    if(!strcmp(argv[i], "-pdb") && argc > i + 1)	strcpy(pdbfile, argv[++i]);
  }
  if(pdbfile[0] == 0) {
    printf("usage: ClusterTurns <-pdb pdbfile> \n");
    exit(1);
  }

  PREPROTEIN *prot = new PREPROTEIN(pdbfile, "*", 0, 0);
  int	len = prot->FLength();
  char	line[200];
  RESIDUE	res;
  MY_ATOM ca[RANGE];
  MY_ATOM new_cas[2000];
  MY_ATOM shadow;
  double angle[2000];
  MYTOOL mytool;

  FILE *smoothed = fopen("smoothed", "w");
  for(i = SM; i < len-SM; i ++)	{
    for (j=0;j<RANGE;j++)
      {
	res = prot->FResidue(i-SM+j);
	ca[j] = res.My_Atom[res.AtmIndex("CA")];
	for (k=0; k<3; k++)
	  new_cas[i-SM].Coord[k] += ca[j].Coord[k]; 
      }
    for (k=0; k<3; k++)
      new_cas[i-SM].Coord[k] /= (RANGE);
    strcpy(new_cas[i-SM].Name, ca[0].Name);

    // Print the coordinate
    char *resname = "ALA";

    
    line[0] = 0;
    fprintf(smoothed, "ATOM%7d%2c%-4s%-4s%5d    %8.3f%8.3f%8.3f%6.2f%6.2f\n",
	   i, ' ', new_cas[i-SM].Name, resname, i,
	   new_cas[i-SM].Coord[0], new_cas[i-SM].Coord[1], new_cas[i-SM].Coord[2], 
	   1.0, 0.0);


  } 
  fclose(smoothed);

  for (i=AD; i<len-SM*2-AD; i++)
    {
      // calculate angle between i-AD->i-AD+1 and i+AD-1->i+AD

      for(j=0;j<3;j++)
	{
	  shadow.Coord[j] = new_cas[i-AD+1].Coord[j]
	    + new_cas[i+AD].Coord[j] - new_cas[i+AD-1].Coord[j];
	}
      angle[i] = mytool.calangle(
				 new_cas[i-AD].Coord,
				 new_cas[i-AD+1].Coord,
				 shadow.Coord
				 );
      printf ( "%d %f\n", i+SM, angle[i]);
    }


  // produce script for rasmol to display the turns
  FILE *rasmol = fopen("rs", "w");
  fprintf(rasmol, "backbone\n");
  fprintf(rasmol, "color group\n");
  for (i=AD+SM; i < len-AD-SM; i ++)
    {
      if (angle[i-SM] < 90)
	{
	  fprintf(rasmol, "select %d\n", i);
	  fprintf(rasmol, "spacefill\n");
	}
    }
  fclose(rasmol);

  // select continuous groups with angle < 90 as turns
  // define group as an array to record the grouping
  RES_GROUP group[100];
  int ci, gi, num_groups;
  gi = 0;
  for (i=AD+SM+1; i < len-AD-SM; i ++)
    {
      ci = i-SM; // SM or AD?
      if ((angle[ci] < 90) and (angle[ci-1] >= 90))
	{
	  group[gi].begin = ci;
	}
      else if ((angle[ci] < 90) and (angle[ci-1] < 90))
	{
	}
      else if ((angle[ci] >= 90) and (angle[ci-1] < 90))  
	{
	  group[gi].end = ci-1;
	  gi ++;
	}
      else 
	{
	}
    }
  num_groups = gi;

  // merge groups that are really close (d=1)
  int to_merge[100];
  int new_group = 0;
  for (i=0; i< num_groups; i++) to_merge[i] = 0;
  for (i=0; i<num_groups-1; i++)
    {
      j = i+1;
      if ((group[j].begin - group[i].end) > 3)
	{
	  new_group ++;
	}
      to_merge[j] = new_group;
    }
  new_group ++;

  for (i=0; i<num_groups; i++)
    printf("to_merge[%d] = %d\n", i, to_merge[i]);

  int ti;
  RES_GROUP tmp_group[100];
  for (i=0; i<new_group; i++)
    {
      tmp_group[i].begin = 10000;
      tmp_group[i].end   = -1;
    }

  for (i=0; i<num_groups; i ++)
    {
      ti = to_merge[i];
      if (tmp_group[ti].begin > group[i].begin)
	tmp_group[ti].begin = group[i].begin;
      if (tmp_group[ti].end < group[i].end)
	tmp_group[ti].end = group[i].end;
    }

  num_groups = new_group;
  for (i=0; i<new_group; i++)
    {
      group[i].begin = tmp_group[i].begin;
      group[i].end   = tmp_group[i].end;
    }


  printf ("num of groups %d\n", num_groups);
  for(i=0; i<num_groups; i ++)
    printf ("group %d: %d - %d\n", i, group[i].begin+SM, group[i].end+SM);

  // compute group_angle, group_distance
  MY_ATOM group_shadow[100];
  // group_shadow = new MY_ATOM[num_groups];
  int center[100];

  for (i=0; i<num_groups; i++)
    {
      center[i] = floor((group[i].begin + group[i].end)/2.0);
      for(j=0;j<3;j++)
	{
	  group_shadow[i].Coord[j] = (new_cas[center[i]-AD].Coord[j]
	    + new_cas[center[i]+AD].Coord[j]) / 2;
	}    
    }

  for (i=0; i<num_groups; i++)
    {
      for (j=i+1; j<num_groups; j++)
	{
	  for(k=0;k<3;k++)
	    {
	      shadow.Coord[k] = new_cas[center[i]].Coord[k]
		+ group_shadow[j].Coord[k] - new_cas[center[j]].Coord[k];
	    }
	  
	  group_angle[i][j] = mytool.calangle(
					      group_shadow[i].Coord,
					      new_cas[center[i]].Coord,
					      shadow.Coord
					      );

	  float min_dis = 2000;
	  float d;
	  int ii, ij;
	  for (ii=group[i].begin; ii<= group[i].end; ii ++)
	    {
	      for (ij=group[j].begin; ij <= group[j].end; ij ++)
		{
		  d = mytool.distance(new_cas[ii].Coord, new_cas[ij].Coord);
		  if (d < min_dis) min_dis = d;
		}
	    }
	  group_distance[i][j] = min_dis;
	}
    }

  printf("group angle matrix:\n");
  for (i=0; i<num_groups; i++)
    {
      for (j=0; j<num_groups; j++)
	{
	  printf("%8.3f ", group_angle[i][j]);
	}
      printf("%3d ", group[i].begin - group[i-1].end);
      printf("\n");
    }

  printf("group distance matrix:\n");
  for (i=0; i<num_groups; i++)
    {
      for (j=0; j<num_groups; j++)
	{
	  printf("%8.3f ", group_distance[i][j]);
	}
      printf("\n");
    }

  // improve on the clustering
  // use flexible cutoff
  // that is the mean value of angles and distances
  // 2005.01.19

  // Below are OLD heuristics
  // merge turns with single linkage clustering
  // define linkage as the following
  // 1. |i-j|>= 10 
  // and angle between orientations < 45 degree 
  // and the distance in space < 12A  
  // 2. or |i-j|<=5
  
  // first define graph matrix of groups
  LINK   linkage[100];

  float sum_angle = 0;
  float sum_dis   = 0;
  int num_counted = 0;
  // find the mean angle and the mean distance

  for (i=0; i<num_groups; i++)
    {
      for (j=i+1; j<num_groups; j++)
	{
	  sum_angle += group_angle[i][j];
	  sum_dis   += group_distance[i][j];
	  num_counted ++;
	}
    }
  if (max_angle > sum_angle / num_counted)
    max_angle = sum_angle / num_counted;
  if (max_dis > sum_dis / num_counted)
    max_dis   = sum_dis   / num_counted;
  printf("angle-cutoff: %.2f; distance-cutoff: %.2f \n", max_angle, max_dis);

  for (i=0; i<num_groups; i++)
    {
      for (j=i+1; j<num_groups; j++)
	{
	  if (
	      ((group[j].begin - group[i].end) >= 10)
	      && (group_angle[i][j] < max_angle)
	      && (group_distance[i][j] < max_dis)
	      )
	    {
	      linkage[i].link[j] = linkage[j].link[i] = 1;
	    }
	}
    }
  printf("linkage matrix:\n");
  for (i=0; i<num_groups; i++)
    {
      for (j=0; j<num_groups; j++)
	{
	  printf("%3d ", linkage[i].link[j]);
	}
      printf("\n");
    }

  for (i=0; i<num_groups; i++)
    {
      linkage[i].num_links = 0;
      for (j=0; j<num_groups; j++)
	{
	  linkage[i].num_links += linkage[i].link[j];
	}
    }


  // single linkage clustering
  for (i=0; i< len; i++)
    assignment[i] = 0;
  for (i=0; i< num_groups; i++)
    found[i] = 0;

  cluster = 0;
  for (i=0; i< num_groups; i++)
    {
      if (found[i]) continue;
      Cluster(i, linkage, assignment, num_groups);
    }

  printf("clustering of groups:\n");
  for (i=0; i<num_groups; i++)
    printf("%d %d\n", i, assignment[i]);

  int res_assignment[300];
  for (i=0; i<len; i++)
    res_assignment[i] = 0;

  for (i=0; i<num_groups; i++)
    {
      for (j=group[i].begin; j<= group[i].end; j++)
	{
	  res_assignment[j+SM+AD] = assignment[i];
	}
    }

  printf("\n");
  printf("cluster assignment:\n");
  for (i=0; i<len; i++)
    printf("%d %d\n", i, res_assignment[i]);

  FILE *tg = fopen ("t.dot", "w");
  fprintf (tg, "digraph g {\n");
  // print nodes
  int node1 = 0;
  int l=0;
  k = 0;

  fprintf(tg, "\t%d [label=\"%d\"];\n", node1, node1+SM);
  fprintf(tg, "\t%d [label=\"%d\"];\n", len, len-SM);

  // thread protein and make a graph
  for (i=SM; i<len-SM; i++)
    {
      if ( (res_assignment[i] > 0) && ( res_assignment[i-1] == 0) )
	{
	  fprintf(tg, "\t%d -> %d [label=\"%d(%d)\"];\n", node1, res_assignment[i], l, ++k);
	  node1 = res_assignment[i];		  
	}
      if ((res_assignment[i-1] > 0) && (res_assignment[i] == 0))
	l = 1;
      if ((res_assignment[i-1]==0) && (res_assignment[i] == 0) )
	l ++;
    }
  fprintf(tg, "\t%d -> %d [label=\"%d(%d)\"];\n", node1, len, l, ++k);
  fprintf(tg, "}\n");
  fclose(tg);
}
