# Supplementary material for: Representing and comparing protein structures as paths in three-dimensional space
Source: BMC Bioinformatics. 2006 Oct 20;7:460. doi: 10.1186/1471-2105-7-460 (PMC1626488; doi:10.1186/1471-2105-7-460)
Supplement: Additional File 1 — A tarball file containing an implementation of the CURVE program and also programs that generate turning angle curve series. [file 1471-2105-7-460-S1.tar › CURVE/TurningAngles/Makefile]

CC = g++ 
CCOPT = -g
LIBS = -lm
INCDIRS = 
# INCDIRS = -I./
CFLAGS = ${CCOPT} ${INCDIRS}

#----------------all programs----------------------------
all: TurningAngles

#-----------------Objects--------------------------------
FUN = ResTemplate.o PreProtein.o MyTool.o

#---------------include dependencies--------------------

MyTool.o	      : MyTool.h
PreProtein.o          : PreProtein.h ResTemplate.h MyAtom.h Residue.h
ResTemplate.o	      : ResTemplate.h Residue.h MyAtom.h

#---------------make programs----------------------------

.C.o:
	$(CC) $(CFLAGS) -c $<

OBJ = TurningAngles.o $(FUN)

TurningAngles : $(OBJ)
	$(CC) $(CCOPT) -o TurningAngles $(OBJ) $(LIBS)

clean: 
	rm *.o

new:
	touch *.C
