# Supplementary material for: Representing and comparing protein structures as paths in three-dimensional space
Source: BMC Bioinformatics. 2006 Oct 20;7:460. doi: 10.1186/1471-2105-7-460 (PMC1626488; doi:10.1186/1471-2105-7-460)
Supplement: Additional File 1 — A tarball file containing an implementation of the CURVE program and also programs that generate turning angle curve series. [file 1471-2105-7-460-S1.tar › CURVE/TurningAngles/myArrayTemp.h]

//-------------------------------------------------------------------
//this class includes several common usages
//new or delete an array, a matrix
//Y.Y 10/22/02 latest update
//-------------------------------------------------------------------

#ifndef MYARRAY_H
#define MYARRAY_H
#include "po_string.h" 

//-------------------------------------------------------------------
//dim: the dimention of the array
//return an array point
//-------------------------------------------------------------------
template <class Tdata>
Tdata *NewArray(int dim)
{
	Tdata *array = new Tdata[dim];
	for(int i = 0; i < dim; i ++)	array[i] = 0;
	return array;
}

//-------------------------------------------------------------------
//delete an array
//-------------------------------------------------------------------
template <class Tdata>
void DelArray(Tdata *array)
{
	delete[] array; 
}

//-------------------------------------------------------------------
//print an array
//-------------------------------------------------------------------
template <class Tdata>
void PrintArray(int numEntries, Tdata *A)
{   
    	for (int i = 0; i < numEntries; i++) {
            	cout<<A[i]<<endl;
        }
        cout<<endl; 
}   

//-------------------------------------------------------------------
//new a matrix, give first dimention dim1, second dimention dim2
//return a matrix point
//-------------------------------------------------------------------
template <class Tdata>
Tdata **NewMatrix(int dim1, int dim2)
{
	Tdata **matrix = new Tdata*[dim1];
	for(int i = 0; i < dim1; i ++)	{
		matrix[i] = new Tdata[dim2];
		for(int j = 0; j < dim2; j ++)	matrix[i][j] = 0;
	}
	return matrix;
}

//-------------------------------------------------------------------
//delete a matrix
//-------------------------------------------------------------------
template <class Tdata>
void DelMatrix(Tdata **matrix, int dim1)
{
	for(int i = 0; i < dim1; i ++)	{ 
		delete[] matrix[i];
	}
	delete[] matrix; 
}

//-------------------------------------------------------------------
//new a 3-dimentional array, give first, second and third dim
//return a point
//-------------------------------------------------------------------
template <class Tdata>
Tdata ***NewArray3(int dim1, int dim2, int dim3)
{
	Tdata ***array3 = new Tdata**[dim1];
	for(int i = 0; i < dim1; i ++)	{
		array3[i] = new Tdata*[dim2];
		for(int j = 0; j < dim2; j ++)	{
			array3[i][j] = new Tdata[dim3];
			for(int k = 0; k < dim3; k ++)	array3[i][j][k] = 0;
		}
	}
	return array3;
}

//-------------------------------------------------------------------
//delete a matrix
//-------------------------------------------------------------------
template <class Tdata>
void DelArray3(Tdata ***array3, int dim1, int dim2)
{
	for(int i = 0; i < dim1; i ++)	{ 
		for(int j = 0; j < dim2; j ++)	{
			delete[] array3[i][j];
		}
		delete[] array3[i];
	}
	delete[] array3; 
}

#endif
