# Supplementary material for: Representing and comparing protein structures as paths in three-dimensional space
Source: BMC Bioinformatics. 2006 Oct 20;7:460. doi: 10.1186/1471-2105-7-460 (PMC1626488; doi:10.1186/1471-2105-7-460)
Supplement: Additional File 1 — A tarball file containing an implementation of the CURVE program and also programs that generate turning angle curve series. [file 1471-2105-7-460-S1.tar › CURVE/TurningAngles/MyAtom.h]

#ifndef MYATOM_H
#define	MYATOM_H

#include "po_string.h"
#include <math.h>

class MY_ATOM{
	public:
		char 	Name[5];
		double	Coord[3];
		double	Charge;
		int	TypeIndex;
		int	IfMain;
		int	SP;
		double	MSurf;
		int	Hasel_type;
		double	Prob1;
		double	Prob2;
		double	Prob3;
                double  TempFactor;
		MY_ATOM()
		{
			Name[0] = 0;
			Coord[0] = Coord[1] = Coord[2] = 0.0;
			Charge = 0.0;
			TypeIndex = -1;
			IfMain = 0;
                        SP = 0;
			MSurf = Prob1 = Prob2 = Prob3 = 0.0;
			Hasel_type = -1;
                        TempFactor = 0.0;
		}
		void	operator = (const MY_ATOM &atm)
		{
			int	a;
                        Name[0] = 0;
			strcpy(Name, atm.Name);
                        for(a = 0; a < 3; a ++) Coord[a] = atm.Coord[a];
                        Charge = atm.Charge;
                        TypeIndex = atm.TypeIndex;
                        IfMain = atm.IfMain;
                        SP = atm.SP;
                        MSurf = atm.MSurf;
                        Hasel_type = atm.Hasel_type;
                        Prob1 = atm.Prob1;
                        Prob2 = atm.Prob2;
                        Prob3 = atm.Prob3;
                        TempFactor = atm.TempFactor;
		} //copy extern atm to this atm
		void	operator <<(const MY_ATOM &atm)
		{
			int	k;
			for(k = 0; k < 3; k ++)	Coord[k] = atm.Coord[k];
		} //only assign coordination
                double  operator - (const MY_ATOM &atm)
                {
                        int     i;
                        double  dis = 0;
                        for(i = 0; i < 3; i ++) {
                                dis += (atm.Coord[i] - Coord[i]) * (atm.Coord[i] - Coord[i]);
                        }
                        return(sqrt(dis));
                } //atompair distance
                int     operator == (const MY_ATOM &atm)
                {
                        if(!strcmp(Name,atm.Name))      return 1;
                        else    return 0;
                }  //if two atoms have same type, return 1
		int	ifnullcod(void)
		{
			if(Coord[0] == 0 && Coord[1] == 0 && Coord[2] == 0)	return 1;
			else	return 0;
		}
		int	GetAtomFmPdbLine(char *str, char *chainid, char *pos, char *rname)
		{
			int	i, slen;
			char 	temp[8], aname[5];
       			temp[0] = aname[0] = 0;
			strncpy(temp, str + 11, 6);
			temp[6] = '\0';
			sscanf(temp, "%s", aname);
			rname[0] = pos[0] = 0;
			sscanf(str + 17, "%s", rname);
			sscanf(str + 22, "%s", pos);
			*chainid = str[21];

			Name[0] = 0;
			if(aname[0] >= '1' && aname[0] <= '3')	{
				strcpy(Name, aname + 1);
			}
			else	strcpy(Name, aname);
			sscanf(str + 30, "%lf%lf%lf", &Coord[0], &Coord[1], &Coord[2]);
        		slen = strlen(str);
        		if(slen > 64)   sscanf(str + 61, "%lf", &TempFactor);
			return 1;
		}
		void	PutAtomInPdbFormat(char *resname, char *resinpdb, char reschain, int atmpos, char *str)
		{
			str[0] = 0;
        		sprintf(str, "ATOM%7d%2c%-4s%-4s%c%4s%4c%8.3f%8.3f%8.3f%6.2f%6.2f\n",
                        	atmpos, ' ', Name, resname, reschain, resinpdb, ' ',
                        	Coord[0], Coord[1], Coord[2], 1.0, 0.0);
		}
};

typedef	vector<MY_ATOM> ATOMarray;

#endif
