# Supplementary material for: Representing and comparing protein structures as paths in three-dimensional space
Source: BMC Bioinformatics. 2006 Oct 20;7:460. doi: 10.1186/1471-2105-7-460 (PMC1626488; doi:10.1186/1471-2105-7-460)
Supplement: Additional File 1 — A tarball file containing an implementation of the CURVE program and also programs that generate turning angle curve series. [file 1471-2105-7-460-S1.tar › CURVE/TurningAngles/MyTool.C]

#include <time.h>
#include <stdlib.h>
#include <string.h>
#include "MyTool.h"

MYTOOL mytool;
long    idum;

//---------------------------------------------------------------------------
double MYTOOL::distance(double *x, double *y)
{
	int    i;
	double v;
        v = 0.0;
	for (i = 0; i < 3; i++) {
	          v += (x[i] - y[i]) * (x[i] - y[i]);
	}
	return (sqrt(v));
}

//---------------------------------------------------------------------------
void MYTOOL::assigncod(double *x, double *y)
{
	int	i;
	for(i = 0; i < 3; i ++)	x[i] = y[i];
}

//---------------------------------------------------------------------------
double MYTOOL::calangle(double *x1, double *x2, double *x3)
{
	int  	i;
	double	v, v1, v2, v0;
	double	angle;
	v = 0.0;
	v1 = v2 = v0 = 0.0;
	for(i = 0; i < 3; i ++)   {
		v1 += (x1[i] - x2[i]) * (x1[i] - x2[i]);
		v2 += (x3[i] - x2[i]) * (x3[i] - x2[i]);
		v0 += (x1[i] - x2[i]) * (x3[i] - x2[i]);
	}
	v = v0 /  (sqrt(v1) * sqrt(v2));
	angle = acos(v) * 180.0 / PI;
	return angle;
}

//---------------------------------------------------------------------------
double MYTOOL::calradian(double *x1, double *x2, double *x3)
{
	int  	i;
	double	v, v1, v2, v0;
	double	angle;
	v = 0.0;
	v1 = v2 = v0 = 0.0;
	for(i = 0; i < 3; i ++)   {
		v1 += (x1[i] - x2[i]) * (x1[i] - x2[i]);
		v2 += (x3[i] - x2[i]) * (x3[i] - x2[i]);
		v0 += (x1[i] - x2[i]) * (x3[i] - x2[i]);
	}
	v = v0 / (sqrt(v1) * sqrt(v2));
	angle = acos(v);
	return angle;
}

//---------------------------------------------------------------------------
double MYTOOL::angletoradian(double ang)
{
	return (ang * PI / 180.0);
}
//---------------------------------------------------------------------------
double MYTOOL::dihang(double *s, double *t, double *u, double *v)
{
       double d, ang1, a[3], b[3], c[3], axb[3], bxc[3];
       double sclprd;
       int    l;

       for (l = 0; l < 3; l++) {
            a[l] = t[l] - s[l];
            b[l] = u[l] - t[l];
            c[l] = v[l] - u[l];
       }
       axb[0] = a[1] * b[2] - a[2] * b[1];
       axb[1] = a[2] * b[0] - a[0] * b[2];
       axb[2] = a[0] * b[1] - a[1] * b[0];   
       bxc[0] = b[1] * c[2] - b[2] * c[1];   
       bxc[1] = b[2] * c[0] - b[0] * c[2];
       bxc[2] = b[0] * c[1] - b[1] * c[0];
       d = bxc[0] * bxc[0] + bxc[1] * bxc[1] + bxc[2] * bxc[2];
       d = sqrt((axb[0]*axb[0] + axb[1]*axb[1] + axb[2] * axb[2]) * d);
        //if(d == 0)       return 0;
       ang1 = (axb[0] * bxc[0] + axb[1] * bxc[1] + axb[2] * bxc[2]) / d;

       if (fabs(ang1) > 1.0) ang1 = PI;
       else                  ang1 = acos(ang1);
       sclprd = a[0] * (b[1] * c[2] - b[2] * c[1])
              - a[1] * (b[0] * c[2] - b[2] * c[0])
              + a[2] * (b[0] * c[1] - b[1] * c[0]);
       if (sclprd <= 0.0) ang1 = - ang1;
       return (ang1 * 180.0 / PI);
}
//---------------------------------------------------------------------------
double MYTOOL::dispt2plane(double *s, double *t, double *u, double *v)
{
  // distance of v to the plane after s-t-u.
       double a[3], b[3], c[3], axb[3];
       double upper, lower;
       int    l;

       for (l = 0; l < 3; l++) {
            a[l] = t[l] - s[l];
            b[l] = u[l] - s[l];
            c[l] = v[l] - s[l];
       }
       axb[0] = a[1] * b[2] - a[2] * b[1];
       axb[1] = a[2] * b[0] - a[0] * b[2];
       axb[2] = a[0] * b[1] - a[1] * b[0];   
       lower = sqrt((axb[0]*axb[0] + axb[1]*axb[1] + axb[2] * axb[2]));
       upper = c[0] * axb[0] - c[1] * axb[1] + c[2] * axb[2];
       return upper / lower;
}

//---------------------------------------------------------------------------
void  MYTOOL::cal4atm(double *x1,double *x2,double *x3,double *x4,
		double phi,double theta,double d3_4)
{
       	double	rotloc[3][3],rotorg[3][3],rotmtx[3][3];
	double	tmp0[3],tmp4[3];
	double	ang,sn,cs;

	loc_ordsys(x3,x2,x1,rotloc,rotorg);
                // to local co_ord system
	tmp4[0] = d3_4 * cos(theta);
	tmp4[1] = d3_4 * sin(theta);
	tmp4[2] = 0;
	ang = -phi;
	cs = cos(ang);
	sn = sin(ang);
	rotmtx[0][0] = 1; rotmtx[0][1] = 0;  rotmtx[0][2] = 0;
	rotmtx[1][0] = 0; rotmtx[1][1] = cs; rotmtx[1][2] = -sn;
	rotmtx[2][0] = 0; rotmtx[2][1] = sn; rotmtx[2][2] = cs;

	tmp0[0] = tmp0[1] = tmp0[2] = 0;
                // rotates to required dihdral angle
	tran_ord(rotmtx,tmp0,tmp4);
                // rotates to the original co_ord system
	tran_ord(rotorg,tmp0,tmp4);

                // to original point
	x4[0] = tmp4[0] + x3[0];
	x4[1] = tmp4[1] + x3[1];
	x4[2] = tmp4[2] + x3[2];
        return;
}


//creat a local co_ord. system in three co_ord.s
//and return the matrix for rotation

void MYTOOL::loc_ordsys(double *orig,double *xaxis,double *pxy,
	double rotmtx[][3],double rotrev[][3])
{
	int	i,j;
	double	tmp0[3],tmp1[3],tmp2[3],tmp3[3],acs,bcs,rcs,bsn,
 		psum,ang;
	double	mata[3][3],matb[3][3];
        static	int	idemtx[9] = {1, 0, 0,
			     0, 1, 0,
			     0, 0, 1};
                // to original point
	for (i=0;i<3;i++) {
		tmp0[i]=orig[i]-orig[i];
		tmp1[i]=xaxis[i]-orig[i];
		tmp2[i]=pxy[i]-orig[i];
	}
                // calculate the direction cosine of 1-0 bond
	psum=sqrt(tmp1[0] * tmp1[0] + tmp1[1] * tmp1[1] + tmp1[2] * tmp1[2] );
	acs=tmp1[0]/psum;
	bcs=tmp1[1]/psum;
	rcs=tmp1[2]/psum;
	bsn=sqrt(1-bcs*bcs);

                //rotate the 1-0 bond into coincidence with the X axis
	mata[0][0]=acs; mata[1][0]=-acs*bcs/bsn; mata[2][0]=-rcs/bsn;
	mata[0][1]=bcs; mata[1][1]=bsn;          mata[2][1]=0;
	mata[0][2]=rcs; mata[1][2]=-bcs*rcs/bsn; mata[2][2]=acs/bsn;

	tran_ord(mata,tmp0,tmp1);
	tran_ord(mata,tmp0,tmp2);

	tmp3[0]=0; tmp3[1]=10; tmp3[2]=0.0;
	ang= -dihang(tmp2,tmp1,tmp0,tmp3) * PI / 180.0;

	for (i=0;i<3;i++)
		for (j=0;j<3;j++)
			matb[i][j]=idemtx[i*3+j];
	matb[1][1]=cos(ang); matb[1][2]=-sin(ang);
	matb[2][1]=sin(ang); matb[2][2]=cos(ang);
	dmm(matb,mata,rotmtx);

                // reverse matrix for rotating to original position
	exchange(&mata[0][1],&mata[1][0]);
	exchange(&mata[0][2],&mata[2][0]);
	exchange(&mata[1][2],&mata[2][1]);

	exchange(&matb[1][2],&matb[2][1]);
	dmm(mata,matb,rotrev);
        return;
}
//---------------------------------------------------------------------------
void MYTOOL::exchange(double *a,double *b)
{
	double	t;
	t = *a;
	*a = *b;
	*b = t;
        return;
}

// translates the point X0 to LOC_COORD system , then rotates it
void MYTOOL::tran_ord(double rotmtx[][3],double *orig,double *x0)
{
	int	i;
	double	x[3];

	for (i=0;i<3;i++)
		x[i]=x0[i]-orig[i];
	for (i=0;i<3;i++)
		x0[i]=rotmtx[i][0]*x[0]+rotmtx[i][1]*x[1]+rotmtx[i][2]*x[2];
        return;
}

//Multiplies matrix A by matrix B, and returns the product as matrix C.
//All are 3x3 matrices, C = A * B
void MYTOOL::dmm(double a[][3],double b[][3],double c[][3])
{
        int	i,j;
        for (i=0;i<3;i++)
                for (j=0;j<3;j++)
                        c[i][j]=a[i][0]*b[0][j]+a[i][1]*b[1][j]
                               +a[i][2]*b[2][j];
        return;
}

//---------------------------------------------------------------------------
void MYTOOL::normalize(double *value, int length)
{
        int     i;
        double  total = 0.0;
        for(i = 0; i < length; i ++)    {
                total += value[i];
        }
        for(i = 0; i < length; i ++)    {
                value[i] /= total;
        }
        return;
}

//---------------------------------------------------------------------------
void MYTOOL::addvalue(double *value, int length, double *valueadd)
{
        valueadd[0] = value[0];
        int     i;
        for(i = 1; i < length; i ++)    {
                valueadd[i] = value[i] + valueadd[i - 1];
        }
        return;
}

//---------------------------------------------------------------------------
void MYTOOL::initrand(void)
{
	srand(time(NULL));
        idum = rand() * -1;
}

//---------------------------------------------------------------------------
double MYTOOL::myrandom()
{
        double  temp = ran2(&idum);
        return temp;
}

/*
Long period (> 2*10^18 ) random number generator of L'Ecuyer with Bays-Durham shu^Oe
and added safeguards. Returns a uniform random deviate between 0.0 and 1.0 (exclusive of
the endpoint values). Call with idum a negative integer to initialize; thereafter, do not alter
idum between successive deviates in a sequence. RNMX should approximate the largest oating
value that is less than 1.
*/
#define IM1 2147483563
#define IM2 2147483399
#define AM1 (1.0/IM1)
#define IMM1 (IM1-1)
#define IA1 40014
#define IA2 40692
#define IQ1 53668
#define IQ2 52774
#define IR1 12211
#define IR2 3791
#define NTAB 32
#define NDIV1 (1+IMM1/NTAB)
#define EPS 1.2e-7
#define RNMX (1.0-EPS)

double MYTOOL::ran2(long *idum)
{
        int j;
        long k;
        static long idum2=123456789;
        static long iy=0;
        static long iv[NTAB];
        float temp;
        if (*idum <= 0) { //Initialize.
                if (-(*idum) < 1) *idum=1; //Be sure to prevent idum = 0.
                else *idum = -(*idum);
                idum2=(*idum);
                for (j=NTAB+7;j>=0;j--) { //Load the shuffle table (after 8 warm-ups).
                        k=(*idum)/IQ1;
                        *idum=IA1*(*idum-k*IQ1)-k*IR1;
                        if (*idum < 0) *idum += IM1;
                        if (j < NTAB) iv[j] = *idum;
                }
                iy=iv[0];
        }
        k=(*idum)/IQ1; //Start here when not initializing.
        *idum=IA1*(*idum-k*IQ1)-k*IR1; //Compute idum=(IA1*idum) % IM1 without over ows by Schrage's method.
        if (*idum < 0) *idum += IM1;
        k=idum2/IQ2;
        idum2=IA2*(idum2-k*IQ2)-k*IR2; //Compute idum2=(IA2*idum) % IM2 likewise.
        if (idum2 < 0) idum2 += IM2;
        j=iy/NDIV1; //Will be in the range 0..NTAB-1.
        iy=iv[j]-idum2; //Here idum is shu^Oed, idum and idum2 are combined to generate output.
        iv[j] = *idum;
        if (iy < 1) iy += IMM1;
        if ((temp=AM1*iy) > RNMX) return RNMX; //Because users don't expect endpoint values.
        else return temp;
}

//---------------------------------------------------------------------------
double MYTOOL::sqhrandom()
{
	static	int	v[97];
	static 	int	iff;

	int 	j;
	double	y, y0;

	if ( iff != 100)
        {
		iff=100;
		for ( j=0;j<97;j++)
			v[j]=rand();
        }
        y0 = double(rand());
	y = y0 / double(RAND_MAX);
	j = int(96.0 * y);
	if(j>96 || j<0)
        {
		cout<<"There is error in random! "<<j<<" "<<y<<endl;
                exit(0);
        }
	y=((double)(v[j]))/((double)(RAND_MAX));
	v[j] = int(rand());
	return y;
}

//---------------------------------------------------------------------------
int MYTOOL::randompos(int num)
{
        int     t;
        double  ram = myrandom( );
        if(ram == 1)    t = num - 1;
        else    t = int(num * ram);
        return  t;
}

//---------------------------------------------------------------------------
int MYTOOL::sampbyprob(int num, double *padd)
{
        int     t;
        double  ram = myrandom( );
        for(t = 0; t < num; t ++ ) {
                if( ram < padd[t] )
                break;
        }
        if(t >= num)    t = num - 1;
        return  t;
}
//---------------------------------------------------------------------------
void MYTOOL::seqrandom(int *seq, int num)
{
	int	i, j, k, m;
        int     *label = new int[num];

	for( i = 0; i < num; i ++ )
		label[i] = i;
        for(i = 0; i < num; i ++)       {
                k = randompos(num - i);
                seq[i] = label[k];
                m = 0;
                for(j = 0; j < num; j ++)       {
                        if(j == k)      continue;
                        label[m ++] = label[j];
                }
        }
        delete[] label;
        label = NULL;
        return;
}

//---------------------------------------------------------------------------
void  MYTOOL::sortbyprob(double *p_old, int length, double *p_new, int *new_old)
{
	int	i, j, maxpos, itemp;
	double	max, p_temp;

	for( i = 0; i < length; i ++ )	{
		p_new[i] = p_old[i];
		new_old[i] = i;
	}

	for( i = 0; i < length - 1; i ++ )	{
		max = p_new[i];
		maxpos = i;
		for( j = i + 1; j < length; j ++ )  {
			if( p_new[j] > max )	{
				max = p_new[j];
				maxpos =  j;
			}
		}
		if( i != maxpos )	{
			p_temp = p_new[i];
			p_new[i] = p_new[maxpos];
			p_new[maxpos] = p_temp;
			itemp = new_old[i];
			new_old[i] = new_old[maxpos];
			new_old[maxpos] = itemp;
		}
	}
        return;
}

//---------------------------------------------------------------------------
void  MYTOOL::sortbydecrease(double *p_old, int length, double *p_new, int *new_old)
{
	int	i, j, maxpos, itemp;
	double	max, p_temp;

	for( i = 0; i < length; i ++ )	{
		p_new[i] = p_old[i];
		new_old[i] = i;
	}

	for( i = 0; i < length - 1; i ++ )	{
		max = p_new[i];
		maxpos = i;
		for( j = i + 1; j < length; j ++ )  {
			if( p_new[j] > max )	{
				max = p_new[j];
				maxpos =  j;
			}
		}
		if( i != maxpos )	{
			p_temp = p_new[i];
			p_new[i] = p_new[maxpos];
			p_new[maxpos] = p_temp;
			itemp = new_old[i];
			new_old[i] = new_old[maxpos];
			new_old[maxpos] = itemp;
		}
	}
        return;
}

//---------------------------------------------------------------------------
void  MYTOOL::sortbyincrease(double *p_old, int length, double *p_new, int *new_old)
{
	int	i, j, minpos, itemp;
	double	min, p_temp;

	for( i = 0; i < length; i ++ )	{
		p_new[i] = p_old[i];
		new_old[i] = i;
	}

	for( i = 0; i < length - 1; i ++ )	{
		min = p_new[i];
		minpos = i;
		for( j = i + 1; j < length; j ++ )  {
			if( p_new[j] < min )	{
				min = p_new[j];
				minpos =  j;
			}
		}
		if( i != minpos )	{
			p_temp = p_new[i];
			p_new[i] = p_new[minpos];
			p_new[minpos] = p_temp;
			itemp = new_old[i];
			new_old[i] = new_old[minpos];
			new_old[minpos] = itemp;
		}
	}
        return;
}

//---------------------------------------------------------------------------
void  MYTOOL::sortbyprob(int *p_old, int length, int *p_new, int *new_old)
{
	int	i, j, maxpos;
	int	max;

	for( i = 0; i < length; i ++ )	{
		p_new[i] = p_old[i];
		new_old[i] = i;
	}

	for( i = 0; i < length - 1; i ++ )	{
		max = p_new[i];
		maxpos = i;
		for( j = i + 1; j < length; j ++ )  {
			if( p_new[j] > max )	{
				max = p_new[j];
				maxpos =  j;
			}
		}
		if( i != maxpos )	{
                        dataswap(p_new[i], p_new[maxpos]);
                        dataswap(new_old[i], new_old[maxpos]);
		}
	}
        return;
}

//---------------------------------------------------------------------------
double MYTOOL::kearsay(int ln, double *c1, double *c2, double *r, double *t)
{
	int           i, j, k;
	double        cen1[3], cen2[3], mat[4][4], temp;
	double        vec[4][4], lamda[4], d;
        double        *xm, *ym, *zm, *xp, *yp, *zp;

        xm = new double[ln];
        ym = new double[ln];
        zm = new double[ln];
        xp = new double[ln];
        yp = new double[ln];
        zp = new double[ln];

	for(j = 0; j < 3; j ++)
		cen1[j] = cen2[j] = 0.0;
        for(i = 0; i < 4; i ++) {
                lamda[i] = 0.0;
                for(j = 0; j < 4; j ++) {
                        mat[i][j] = vec[i][j] = 0.0;
                }
        }
	for(i = 0; i < ln; i ++)     {
		for(j = 0; j < 3; j ++)       {
			cen1[j] += c1[3 * i + j];
			cen2[j] += c2[3 * i + j];
		}
	}
	for(j = 0; j < 3; j ++)       {
		cen1[j] /= ln;
		cen2[j] /= ln;
	}

	for(i = 0; i < ln; i ++)     {
		xm[i] = (c1[3 * i] - cen1[0]) - (c2[3 * i] - cen2[0]);
		ym[i] = (c1[3 * i + 1] - cen1[1]) - (c2[3 * i + 1] - cen2[1]);
		zm[i] = (c1[3 * i + 2] - cen1[2]) - (c2[3 * i + 2] - cen2[2]);
		xp[i] = (c1[3 * i] - cen1[0]) + (c2[3 * i] - cen2[0]);
		yp[i] = (c1[3 * i + 1] - cen1[1]) + (c2[3 * i + 1] - cen2[1]);
		zp[i] = (c1[3 * i + 2] - cen1[2]) + (c2[3 * i + 2] - cen2[2]);
	}
	for(i = 0; i < ln; i ++)     {
		mat[0][0] += pow1(xm[i]) + pow1(ym[i]) + pow1(zm[i]);
		mat[1][1] += pow1(yp[i]) + pow1(zp[i]) + pow1(xm[i]);
		mat[2][2] += pow1(xp[i]) + pow1(zp[i]) + pow1(ym[i]);
		mat[3][3] += pow1(xp[i]) + pow1(yp[i]) + pow1(zm[i]);
		mat[0][1] += yp[i] * zm[i] - ym[i] * zp[i];
		mat[0][2] += xm[i] * zp[i] - xp[i] * zm[i];
		mat[0][3] += xp[i] * ym[i] - xm[i] * yp[i];
		mat[1][2] += xm[i] * ym[i] - xp[i] * yp[i];
		mat[1][3] += xm[i] * zm[i] - xp[i] * zp[i];
		mat[2][3] += ym[i] * zm[i] - yp[i] * zp[i];
	}
	for(i = 0; i < 3; i ++)
		for(j = i + 1; j < 4; j ++)  {
			mat[j][i] = mat[i][j];
		}
	jacobi(mat, 4, lamda, vec);
	srteig(lamda, 4, vec);

	d = lamda[3] / ln;
	d = sqrt(fabs(d));

	r[0] = pow1(vec[0][3]) + pow1(vec[1][3]) - pow1(vec[2][3])
			- pow1(vec[3][3]);
	r[1] = 2.0 * (vec[1][3] * vec[2][3] + vec[0][3] * vec[3][3]);
	r[2] = 2.0 * (vec[1][3] * vec[3][3] - vec[0][3] * vec[2][3]);
	r[3] = 2.0 * (vec[1][3] * vec[2][3] - vec[0][3] * vec[3][3]);
	r[4] = pow1(vec[0][3]) - pow1(vec[1][3]) + pow1(vec[2][3])
			- pow1(vec[3][3]);
	r[5] = 2.0 * (vec[2][3] * vec[3][3] + vec[0][3] * vec[1][3]);
	r[6] = 2.0 * (vec[1][3] * vec[3][3] + vec[0][3] * vec[2][3]);
	r[7] = 2.0 * (vec[2][3] * vec[3][3] - vec[0][3] * vec[1][3]);
	r[8] = pow1(vec[0][3]) - pow1(vec[1][3]) - pow1(vec[2][3])
			+ pow1(vec[3][3]);
	for(j = 0; j < 3; j ++)    {
		temp = 0.0;
		for(k = 0; k < 3; k ++)
		    temp += cen1[k] * r[3 * k + j];
		t[j] = cen2[j] - temp;
	}

        delete[] xm;
        xm = NULL;
        delete[] ym;
        ym = NULL;
        delete[] zm;
        zm = NULL;
        delete[] xp;
        xp = NULL;
        delete[] yp;
        yp = NULL;
        delete[] zp;
        zp = NULL;

	return d ;
}

/***********************************************************************
*
* The program carries on the Jacobi translation
*
***********************************************************************/
int MYTOOL::jacobi(double mat[][4], int n, double *lamda, double vec[][4])
{
	int         i, j, k, m, iter;
	double      tresh, tau, sm, g, C, H, S, T, theta, *B, *Z;

        B = new double[n];
        Z = new double[n];
	for(i = 0; i < n; i ++)   {
		for(j = 0; j < n; j ++)
			vec[i][j] = 0.0;
		vec[i][i] = 1.0;
	}
	for(i = 0; i < n; i ++)    {
		lamda[i] = B[i] = mat[i][i];
		Z[i] = 0.0;
	}
	iter = 0;
	for(i = 0; i < 50; i ++)     {
		sm = 0.0;
		for(j = 0; j < n - 1; j ++)
			for(k = j + 1; k < n; k ++)
				 sm += fabs(mat[j][k]);
		if(sm == 0.0)     {
			delete[] B;
                        B = NULL;
                        delete[] Z;
                        Z = NULL;
			return iter;
		}
		if(i < 3)
			tresh = 0.2 * sm / pow1(n);
		else
			tresh = 0.0;
		for(j = 0; j < n - 1; j ++)    {
			for(k = j + 1; k < n; k ++)   {
				g = 100.0 * fabs(mat[j][k]);
				if((i > 3) &&
				      (fabs(lamda[j]) + g == fabs(lamda[j])) &&
				      (fabs(lamda[j]) + g == fabs(lamda[k])))
						mat[j][k] = 0.0;
				else if(fabs(mat[j][k]) > tresh)  {
					H = lamda[k] - lamda[j];
					if(fabs(H) + g == fabs(H))
						T = mat[j][k] / H;
					else   {
						theta = 0.5 * H / mat[j][k];
						T = 1.0 / (fabs(theta) +
						   sqrt(1.0 + pow1(theta)));
						if(theta < 0.0)  T = -T;
					}
					C = 1.0 / sqrt(1.0 + pow1(T));
					S = T * C;
					tau = S / (1.0 + C);
					H = T * mat[j][k];
					Z[j] -= H;
					Z[k] += H;
					lamda[j] -= H;
					lamda[k] += H;
					mat[j][k] = 0.0;
					for(m = 0; m < j; m ++)   {
						g = mat[m][j];
						H = mat[m][k];
						mat[m][j]=g-S*(H+g*tau);
						mat[m][k]=H+S*(g-H*tau);
					}
					for(m = j + 1; m < k; m ++)   {
						g = mat[j][m];
						H = mat[m][k];
						mat[j][m]=g-S*(H+g*tau);
						mat[m][k]=H+S*(g-H*tau);
					}
					for(m = k + 1; m < n; m ++)   {
						g = mat[j][m];
						H = mat[k][m];
						mat[j][m]=g-S*(H+g*tau);
						mat[k][m]=H+S*(g-H*tau);
					}
					for(m = 0; m < n; m ++)    {
						g = vec[m][j];
						H = vec[m][k];
						vec[m][j]=g-S*(H+g*tau);
						vec[m][k]=H+S*(g-H*tau);
					}
					iter ++;
				}
			}
		}
		for(j = 0; j < n; j ++)   {
			B[j] += Z[j];
			lamda[j] = B[j];
			Z[j] = 0.0;
		}
	}
	cout<<"50 iteration never happen!"<<endl;

        delete[] B;
        B = NULL;
        delete[] Z;
        Z = NULL;
	return iter;
}

//---------------------------------------------------------------------------
void MYTOOL::srteig(double *lamda, int n, double vec[][4])
{
	int           i, j, k;
	double        p;

	for(i = 0; i < n - 1; i ++)     {
		k = i;
		p = lamda[i];
		for(j = i + 1; j < n; j ++)    {
			if(lamda[j] >= p)   {
				k = j;
				p = lamda[j];
			}
		}
		if(k != i)   {
			lamda[k] = lamda[i];
			lamda[i] = p;
			for(j = 0; j < n; j ++)    {
				p = vec[j][i];
				vec[j][i] = vec[j][k];
				vec[j][k] = p;
			}
		}
	}
}

//---------------------------------------------------------------------------
void MYTOOL::euler2rot(double *euler_angle, double *rot)
{
        double  sintheta, costheta, sinfai, cosfai, sinpsi, cospsi;
        sintheta = sin(euler_angle[1]);
        costheta = cos(euler_angle[1]);
        sinfai = sin(euler_angle[0]);
        cosfai = cos(euler_angle[0]);
        sinpsi = sin(euler_angle[2]);
        cospsi = cos(euler_angle[2]);

        rot[0] = cospsi * cosfai - costheta * sinfai * sinpsi;
        rot[1] = -sinpsi * cosfai - costheta * sinfai * cospsi;
        rot[2] = sintheta * sinfai;
        rot[3] = cospsi * sinfai + costheta * cosfai * sinpsi;
        rot[4] = -sinpsi * sinfai + costheta * cosfai * cospsi;
        rot[5] = -sintheta * cosfai;
        rot[6] = sinpsi * sintheta;
        rot[7] = cospsi * sintheta;
        rot[8] = costheta;
}


//---------------------------------------------------------------------------
void MYTOOL::rot2euler(double *rot, double *euler_angle)
{
        int     i;
        double  costheta, tanfai, tanpsi;

        for(i = 0; i < 3; i ++) euler_angle[i] = 0.0;
        costheta = rot[8];
        euler_angle[1] = acos(costheta);

        if(rot[6] == 0.0)       euler_angle[2] = 0.0;
        else if(rot[7] == 0.0)  euler_angle[2] = PI / 2;
        else    {
                tanpsi = rot[6] / rot[7];
                euler_angle[2] = atan(tanpsi);
        }
        if(rot[2] == 0.0)       euler_angle[0] = 0.0;
        else if(rot[5] == 0.0)  euler_angle[0] = -PI / 2;
        else    {
                tanfai = -rot[2] / rot[5];
                euler_angle[0] = atan(tanfai);
        }

        if(sin(euler_angle[1]) * rot[7] < 0)    {
                if(euler_angle[2] > 0)  euler_angle[2] -= PI;
                else                    euler_angle[2] += PI;
        }
        if(sin(euler_angle[1]) * rot[5] > 0)    {
                if(euler_angle[0] > 0)  euler_angle[0] -= PI;
                else                    euler_angle[0] += PI;
        }

        for(i = 0; i < 3; i ++)
                euler_angle[i] = 180.0 * euler_angle[i] / PI;
}

//---------------------------------------------------------------------------
double MYTOOL::planangle(double *p1xyz1, double *p1xyz2, double *p1xyz3,
		double *p2xyz1, double *p2xyz2, double *p2xyz3)
{
	double	a1, b1, c1, d1;
	double	a2, b2, c2, d2;
	double	costheta, theta;

	d1 = d2 = 1.0;
	plandefine(p1xyz1, p1xyz2, p1xyz3, &a1, &b1, &c1, &d1);
	plandefine(p2xyz1, p2xyz2, p2xyz3, &a2, &b2, &c2, &d2);

	costheta = (a1 * a2 + b1 * b2 + c1 * c2) / (
		sqrt(a1 * a1 + b1 * b1 + c1 * c1) * sqrt(a2 * a2 + b2 * b2 + c2 * c2));
	theta = acos(costheta) * 180.0 / PI;
	return theta;
}
//---------------------------------------------------------------------------
void MYTOOL::plandefine(double *xyz1, double *xyz2, double *xyz3,
		double *a, double *b, double *c, double *d)
{
	double	a1, b1, c1, d1;
	double	x1 = xyz1[0];
	double	y1 = xyz1[1];
	double	z1 = xyz1[2];
	double	x2 = xyz2[0];
	double	y2 = xyz2[1];
	double	z2 = xyz2[2];
	double	x3 = xyz3[0];
	double	y3 = xyz3[1];
	double	z3 = xyz3[2];


	d1 = *d;
	a1 = d1 * (y2*z3 - y3*z2 + y1*z3 - y3*z1 + y1*z2 - y2*z1) /
		(x1*y2*z3 + y1*z2*x3 + z1*x2*y3 - x3*y2*z1 - y3*z2*x1 - z3*x2*y1);
	b1 = d1 * (x2*z3 - x3*z2 + x1*z3 - x3*z1 + x1*z2 - x2*z1) /
		(x1*y2*z3 + y1*z2*x3 + z1*x2*y3 - x3*y2*z1 - y3*z2*x1 - z3*x2*y1);
	c1 = d1 * (x2*y3 - x3*y2 + x1*y3 - x3*y1 + x1*y2 - x2*y1) /
		(x1*y2*z3 + y1*z2*x3 + z1*x2*y3 - x3*y2*z1 - y3*z2*x1 - z3*x2*y1);
	*a = a1;
	*b = b1;
	*c = c1;
}
//---------------------------------------------------------------------------
void MYTOOL::dataswap(double &x1, double &x2)
{
        double  tmp = x1;
        x1 = x2;
        x2 = tmp;
}

//---------------------------------------------------------------------------
void MYTOOL::dataswap(int &x1, int &x2)
{
        int  tmp = x1;
        x1 = x2;
        x2 = tmp;
}

//---------------------------------------------------------------------------
int MYTOOL::findchar(char onec, char *str)
{
        int     i, ns;
        ns = strlen(str);
        for(i = 0; i < ns; i ++)   {
		if(onec == str[i])	return i;
        }
        return -1;
}
//---------------------------------------------------------------------------
int MYTOOL::findword(char *name, char *str)
{
        int     i, nn, ns;
        nn = strlen(name);
        ns = strlen(str);
	if(ns < nn)	return -1;
	if(!strcmp(name, str))	return 0;
        for(i = 0; i <= ns - nn; i ++)   {
                if(!strncmp(str + i, name, nn)) return(i);
        }
        return -1;
}
//---------------------------------------------------------------------------
int MYTOOL::findwordcase(char *name, char *str)
{
        int     i, nn, ns, b;
        int     amiuA = 'a' - 'A';
        nn = strlen(name);
        ns = strlen(str);
	if(ns < nn)	return -1;
	char *str_t = new char[ns + 1];
	char *name_t = new char[nn + 1];
	strcpy(str_t, str);
	strcpy(name_t, name);
        for(i = 0; i < nn; i ++)        {
                if(name_t[i] >= 'A' && name_t[i] <=  'Z')  name_t[i] += amiuA;
        }
        for(i = 0; i < ns; i ++)        {
                if(str_t[i] >= 'A' && str_t[i] <=  'Z')  str_t[i] += amiuA;
        }
	if(!strcmp(name_t, str_t))	{
		b = 0;
	}
        else	{
		for(i = 0; i <= ns - nn; i ++)   {
               	 	if(!strncmp(str_t + i, name_t, nn))	break;
        	}
		if(i > ns - nn)	b = -1;
		else	b = i;
	}
	delete[] str_t;
	delete[] name_t;
        return b;
}

//-------------------------------------------------------------------------------------
void MYTOOL::showwarning(ofstream &stream, char *prog, char *line)
{
	stream<<prog<<" Warning: "<<line<<endl;
}

//-------------------------------------------------------------------------------------
void MYTOOL::showwarning(char *prog, char *line)
{
	cout<<prog<<" Warning: "<<line<<endl;
}

//-------------------------------------------------------------------------------------
void MYTOOL::showerror(ofstream &stream, char *item, char *line)
{
	stream<<item<<" Error: "<<line<<endl;
	stream.close();
	exit(0);
}

//-------------------------------------------------------------------------------------
void MYTOOL::showerror(char *item, char *line)
{
	cout<<item<<" Error: "<<line<<endl;
	exit(0);
}

//-------------------------------------------------------------------------------------
void MYTOOL::showerror(ofstream &stream, char *item, char *desvalue, int value)
{
	stream<<" Error: "<<item<<" value "<<value<<" not belong to expected value: "<<desvalue<<endl;
	stream.close();
	exit(0);
}

//-------------------------------------------------------------------------------------
void MYTOOL::showerror(char *item, char *desvalue, int value)
{
	cout<<" Error: "<<item<<" value "<<value<<" not belong to expected value: "<<desvalue<<endl;
	exit(0);
}

//-------------------------------------------------------------------------------------
void MYTOOL::showerror(ofstream &stream, char *item, int max, int value)
{
	stream<<" Error: "<<item<<" value "<<value<<" exceed the maximum value "<<max<<endl;
	stream.close();
	exit(0);
}

//-------------------------------------------------------------------------------------
void MYTOOL::showerror(char *item, int max, int value)
{
	cout<<" Error: "<<item<<" value "<<value<<" exceed the maximum value "<<max<<endl;
	exit(0);
}

//-------------------------------------------------------------------------------------
void MYTOOL::openerror(ofstream &stream, char *prog, char *filename)
{
	stream<<prog<<" Error: Can not open file "<<filename<<endl;
	stream.close();
	exit(0);
}

//-------------------------------------------------------------------------------------
void MYTOOL::openerror(char *prog, char *filename)
{
	cout<<prog<<" Error: Can not open file "<<filename<<endl;
	exit(0);
}

//-------------------------------------------------------------------------------------
int MYTOOL::readthrough(ifstream &stream, char *mark, char *line)
{
	int	n = strlen(mark);
	while(!stream.eof())	{
		line[0] = 0;
		stream.getline(line, 200);
		if(!strncmp(line, mark, n))	break; 
	}
	if(!stream.eof())	return 1;
	else	return 0;
}

//-------------------------------------------------------------------------------------
int MYTOOL::readthrough(ifstream &stream, char *mark, char *target, char *line)
{
	int	n = strlen(mark);
	while(!stream.eof())	{
		line[0] = 0;
		stream.getline(line, 200);
		if(!strncmp(line, mark, n) && findword(target, line) > -1)	break; 
	}
	if(!stream.eof())	return 1;
	else	return 0;
}

//-------------------------------------------------------------------------------------
int MYTOOL::readtomark(ifstream &stream, char *mark, char **lines)
{
	int	n = strlen(mark);
	int	m = 0;
	while(!stream.eof())	{
		lines[m][0] = 0;
		stream.getline(lines[m], 200);
		if(!strncmp(lines[m], mark, n))	break;
		m ++;
	}
	return m;
}

//-------------------------------------------------------------------------------------
int MYTOOL::readlines(ifstream &stream, char *mark, char **lines)
{
	int	n = strlen(mark);
	int	m = 0;
	while(!stream.eof())	{
		lines[m][0] = 0;
		stream.getline(lines[m], 200);
		if(strncmp(lines[m], mark, n))	break;
		m ++;
	}
	return m;
}

//-------------------------------------------------------------------------------------
int MYTOOL::readlines(ifstream &stream, char *mark, char *target, char **lines)
{
	int	n = strlen(mark);
	int	m = 0;
	while(!stream.eof())	{
		lines[m][0] = 0;
		stream.getline(lines[m], 200);
		if(strncmp(lines[m], mark, n) || findword(target, lines[m]) == -1)	break;
		m ++;
	}
	return m;
}

//-------------------------------------------------------------------------------------
int MYTOOL::readlines(ifstream &stream, int linen, char **lines)
{
	int	m = 0;
	while(!stream.eof() && m < linen)	{
		lines[m][0] = 0;
		stream.getline(lines[m], 200);
		m ++;
	}
	return m;
}
//-------------------------------------------------------------------------------------
void  MYTOOL::pushbackdata(double *data, int datalen, int pushnum)
{
        int     i;
        for(i = 0; i < datalen - pushnum; i ++)   {
                data[i] = data[i + pushnum];
        }
}
//-------------------------------------------------------------------------------------
void  MYTOOL::pushbackdata(int *data, int datalen, int pushnum)
{
        int     i;
        for(i = 0; i < datalen - pushnum; i ++)   {
                data[i] = data[i + pushnum];
        }
}
//-------------------------------------------------------------------------------------
void  MYTOOL::pushbackdata(char *data, int datalen, int pushnum)
{
        int     i;
        for(i = 0; i < datalen - pushnum; i ++)   {
                data[i] = data[i + pushnum];
        }
        data[i] = '\0';
}

//-------------------------------------------------------------------------------------
int MYTOOL::ResidueSideChi(char *inres, char chiatmlist[][5])
{
	if(!strncmp(inres, "GLY", 3) || !strncmp(inres, "ALA", 3))	return 0;
	int	SideChiResNum = 21;
	char	SideChiRes[21][5] = {"ARG", "LYS", "ASP", "ASN", "CYS", "HCS", "GLU", "GLN", "HIS", 
				     "HSP", "HSE", "ILE", "LEU", "MET", "PHE", "TYR", "PRO", "SER", 
	  			     "VAL", "THR", "TRP"};
	int	SideChiNum[21] = {5, 4, 2, 2, 1, 1, 3, 3, 2, 2, 2, 2, 2, 3, 4, 4, 2, 1, 1, 1, 2};
	char	SideChiAtm[21][8][5]={"N", "CA", "CB", "CG", "CD", "NE", "CZ", "NH1",
				      "N", "CA", "CB", "CG", "CD", "CE", "NZ",  "-",
				      "N", "CA", "CB", "CG", "OD1", "-",  "-",  "-",
				      "N", "CA", "CB", "CG", "OD1", "-",  "-",  "-",
				      "N", "CA", "CB", "SG",  "-",  "-",  "-",  "-",
				      "N", "CA", "CB", "SG",  "-",  "-",  "-",  "-",
				      "N", "CA", "CB", "CG", "CD", "OE1", "-",  "-",
				      "N", "CA", "CB", "CG", "CD", "OE1", "-",  "-",
				      "N", "CA", "CB", "CG", "ND1", "-",  "-",  "-",
				      "N", "CA", "CB", "CG", "ND1", "-",  "-",  "-",
				      "N", "CA", "CB", "CG", "ND1", "-",  "-",  "-",
				      "N", "CA", "CB", "CG1","CD1", "-",  "-",  "-",
				      "N", "CA", "CB", "CG", "CD1", "-",  "-",  "-",
				      "N", "CA", "CB", "CG", "SD",  "CE", "-",  "-",
				      "N", "CA", "CB", "CG", "CD1","CE1","CZ",  "-",
				      "N", "CA", "CB", "CG", "CD1","CE1","CZ",  "-",
				      "N", "CA", "CB", "CG", "CD",  "-",  "-",  "-",
				      "N", "CA", "CB", "OG",  "-",  "-",  "-",  "-",
				      "N", "CA", "CB", "CG1", "-",  "-",  "-",  "-",
				      "N", "CA", "CB", "OG1", "-",  "-",  "-",  "-",
				      "N", "CA", "CB", "CG", "CD2",  "-",  "-",  "-"};
	int	i, res, chi;
	for(i = 0; i < SideChiResNum; i ++)	{
		if(!strncmp(SideChiRes[i], inres, 3))	{
			break;
		}
	} 
	if(i == SideChiResNum)	return 0;
	res = i;
	chi = SideChiNum[res];
	for(i = 0; i < chi + 3; i ++)	{
		strcpy(chiatmlist[i], SideChiAtm[res][i]);
	} 	
	return chi;
}

#define maxintersect 30000
#define maxcubes 12000
#define maxatomscube 1000
#define pi 3.141592653
#define pix2 2.0*pi
#define water_radii 1.4

//----------------------------------------------------------------------------
void MYTOOL::richardcnctarea(double errorpar, double *probe, double *x, double *y, double *z,
	      double *radx, int natms, double *accss)
{
	int     idim,jidim,kjidim,i,j,k,l,kji,n,ir,io,kk,jj,mkji,nm,m,in;
	double  xr,yr,zr,area,rr,rrx2,rrsq,rsec2r,rsecr,rsecn,b,alpha,
	        beta,tf,arcsum,t,tt,parea,ti,rsec2n;
	double  zgrid, zres;
        double  *arci = new double[maxintersect];
        double  *arcf = new double[maxintersect];
        double  *dx = new double[maxintersect];
        double  *dy = new double[maxintersect];
        double  *d = new double[maxintersect];
	double  *dsq = new double[maxintersect];
	double  xmin, ymin, zmin, xmax, ymax, zmax, rmax;
	int     nzp, karc;
	int     *inov = new int[maxintersect];
        int     *tag = new int[maxintersect];
        int     *itab = new int[maxcubes];
        int     **iatm = new int*[maxatomscube];
        for(i = 0; i < maxatomscube; i ++)
                iatm[i] = new int[maxcubes];
        double  *rad = new double[natms];
        double  *radsq = new double[natms];
        int     *cube = new int[natms];

	if (errorpar == 0.0) errorpar = 0.05; // assign defaults, if not set

	nzp = (int) (1./errorpar+1.0);  //number of integration layers along z-axis

	xmin= 9999.9;
	ymin= 9999.9;
	zmin= 9999.9;
	xmax=-9999.9;
	ymax=-9999.9;
	zmax=-9999.9;
	rmax=0.0;
	karc=maxintersect;
	for(i = 0; i < natms; i ++)	{
		rad[i]=radx[i]+water_radii;
		radsq[i]=rad[i]*rad[i];
		if (probe[i] > rmax) rmax=probe[i];
		if (x[i] < -1000.0 || x[i] > 1000.0) continue;
		if (xmin > x[i]) xmin=x[i];
		if (ymin > y[i]) ymin=y[i];
		if (zmin > z[i]) zmin=z[i];
		if (xmax < x[i]) xmax=x[i];
		if (ymax < y[i]) ymax=y[i];
		if (zmax < z[i]) zmax=z[i];
	} // find bounding box for atoms

	rmax=rmax*2.0;
	idim=(int) ((xmax-xmin)/rmax+1.);
	if (idim < 3) idim=3;
	jidim=(int) ((ymax-ymin)/rmax+1.);
	if (jidim < 3) jidim=3;
	jidim=idim*jidim;
	kjidim=(int) ((zmax-zmin)/rmax+1.);
	if (kjidim < 3) kjidim=3;
	kjidim=jidim*kjidim;
	if (kjidim > maxcubes) {
		printf("too many cubes - increase maxats\n");
		exit(0);
	} //cubicals containing the atoms are setup. the dimension of an edge equals
          //the radius of the largest atom sphere the cubes have a single index

	for(l = 0; l < maxcubes; l ++) itab[l]=0;
	for(l = 0; l < natms; l ++)	{
        	i= (int ) ((x[l]-xmin)/rmax+1.);
       	 	j= (int ) ((y[l]-ymin)/rmax);
       	 	k= (int ) ((z[l]-zmin)/rmax);
        	kji=k*jidim+j*idim+i;
        	n=itab[kji - 1]+1;

		if(n > maxatomscube)	{
			fprintf(stdout, "exceeds maxcube %d\n", n);
			printf("too many atoms per cube-increase maxatomscube");
		}

		itab[kji - 1]=n;
		iatm[n - 1][kji - 1]=l+1;
		cube[l]=kji;
	} // prepare upto ncube cubes each containing upto maxatomscube atoms.
          // the cube index is kji. the number of atoms in each cube is in itab;
          // the cube index for each atom is in cube;

	for(ir = 0; ir < natms; ir ++)	{  // process each atom
		if (x[ir] < -1000.0 || x[ir] > 1000.0) continue;
        	kji=cube[ir];
		io=0;
		area=0.0;
        	xr=x[ir];
        	yr=y[ir];
        	zr=z[ir];
		rr = probe[ir];
        	rrx2=rr*2.;
		rrsq = rr * rr;
		for(kk = 0; kk < 3; kk ++)	{ //find the mkji cubes neighboring the kji cube
			k = kk - 1;
			for(jj = 0; jj < 3; jj ++)	{
				j = jj - 1;
				for(i = 0; i < 3; i ++)	{
					mkji = kji + k * jidim + j * idim + i - 1;
					if(mkji < 1)	continue;
					if(mkji > kjidim) break;
					nm = itab[mkji - 1];
					if(nm < 1)	continue;
					for(m = 0; m < nm; m ++)	{
						in = iatm[m][mkji - 1];
						if(in == ir + 1)	continue;
						io ++;
						if(io > maxintersect)	{
						  printf("too many intersections");
						  exit(0);
						}
						dx[io - 1]=xr-x[in - 1];
						dy[io - 1]=yr-y[in - 1];
						dsq[io - 1]=dx[io-1]*dx[io-1]+dy[io-1]*dy[io-1];
                				d[io - 1]=sqrt(dsq[io - 1]);
						inov[io - 1]=in;
					} //record the atoms in inov that neighbor atom ir
				}
			}
		}
		if(io == 0)	{
			area=pix2*rrx2;
			goto label1;
		}
		zres=rrx2/nzp;
		zgrid=z[ir]-rr-zres/2.; //z resolution determined

		for(i = 0; i < nzp; i ++)	{ //section atom spheres perpendicular to the z axis
        		zgrid=zgrid+zres;
			rsec2r=rrsq-(zgrid-zr)*(zgrid-zr);
			rsecr=sqrt(rsec2r);
                                //find the radius of the circle of intersection of the ir
                                //sphere on the current z-plane
			for(k = 0; k < karc; k ++)
				arci[k] = 0.0;
			karc = 0;
			for(j = 0; j < io; j ++)	{
				in=inov[j];
				rsec2n=radsq[in-1]-(zgrid-z[in-1])*(zgrid-z[in-1]);
				if (rsec2n <= 0.0)	continue;
				rsecn=sqrt(rsec2n);
                                        //find radius of circle locus
				if (d[j] >= rsecr+rsecn) continue;
                                        //find intersections of n.circles with ir circles in section
				b=rsecr-rsecn;
				if (d[j] <= fabs(b))	{
					if (b <= 0.0) goto label2;
					continue;
				} //do the circles intersect, or is one circle completely inside the other?
				karc=karc+1;
				if(karc >= maxintersect)	{
                                     printf("too many intersections\n");
				} //if the circles intersect, find the points of intersection

				alpha=acos((dsq[j]+rsec2r-rsec2n)/(2.*d[j]*rsecr));
                                        //alpha is the angle between a line containing a point
                                        //of intersection and the reference circle center and the
                                        //line containing both circle centers
				beta=atan2(dy[j],dx[j])+pi;
                                        //beta is the angle between the line containing both
                                        //circle centers and the x-axis
				ti=  (beta-alpha);
				tf= beta+alpha;
				if (ti < 0.0)ti=ti+pix2;
				if (tf > pix2)tf=tf-pix2;
				arci[karc - 1]=ti;
				if (tf < ti)	{
					arcf[karc - 1]=pix2;
					karc=karc+1;
                                        // if the arc crosses zero, then it is broken into two segments.
                                        // the first ends at pix2 and the second begins at zero
				}
				arcf[karc - 1]=tf;
                                // initial and final arc endpoints are found for the ir circle intersected
                                // by a neighboring circle contained in the same plane. the initial endpoint
                                // of the enclosed arc is stored in arci, and the final arc in arcf
                                // law of cosines
			}
			if (karc == 0)	{
				arcsum=pix2;
				goto label3;
			}//find the accssible contact surface area for the sphere ir on this section
			sortag(arci,karc,tag);
                                //the arc endpoints are sorted on the value of the initial arc endpoint
			arcsum=arci[0];
			t=arcf[tag[0] - 1];
			if(karc != 1)	{
				for(k = 1; k < karc; k ++)	{
					if (t < arci[k]) arcsum=arcsum+arci[k]-t;
					tt=arcf[tag[k] - 1];
					if (tt > t) t=tt;
				}
			}
			arcsum=arcsum+pix2-t;

label3:    		parea=arcsum*zres;
                                // = accssible arc length * section thickness
			area=area+parea;
                                // add the accssible area for this atom in this section to the
                                // area for this atom for all the section encountered thus far
label2:			continue;
		}
label1:		if(rr == rad[ir]) accss[ir]=area*rr;
		else		  accss[ir]=area*rr;
                        //The solvent shell
	}

        delete[] arci;
        delete[] arcf;
        delete[] dx;
        delete[] dy;
        delete[] d;
        delete[] dsq;
        arci = arcf = dx = dy = d = dsq = NULL;
        delete[] inov;
        delete[] tag;
        delete[] itab;
        inov = tag = itab = NULL;
        for(i = 0; i < maxatomscube; i ++)      {
                delete[] iatm[i];
                iatm[i] = NULL;
        }
        delete[] iatm;
        iatm = NULL;
        delete[] rad;
        rad = NULL;
        delete[] radsq;
        radsq = NULL;
        delete[] cube;
        cube = NULL;
}
//-----------------------------------------------------------------------
void MYTOOL::sortag(double *a, int n, int *tag)
{
      int tg, i, j, ij, k, m, l, il[16], iu[16];
      double t,tt;

      for(i = 0; i < n; i ++)
        tag[i] = i + 1;
      m=1;
      i=1;
      j=n;

label5:      if (i >= j)	 goto label70;

label10:   k=i;
      ij=(j+i)/2;
      t=a[ij - 1];
      if (a[i-1] <= t)	 goto label20;

      a[ij - 1]= a[i - 1];
      a[i - 1]=t;
      t=a[ij - 1];
      tg=tag[ij - 1];
      tag[ij - 1]=tag[i - 1];
      tag[i - 1]=tg;
label20:   l=j;
      if (a[j - 1] >= t) goto label40;

      a[ij - 1]=a[j - 1];
      a[j - 1]=t;
      t=a[ij - 1];
      tg=tag[ij - 1];
      tag[ij - 1]=tag[j - 1];
      tag[j - 1]=tg;
      if (a[i-1] <= t)	goto label40;

      a[ij - 1]=a[i - 1];
      a[i - 1]=t;
      t=a[ij - 1];
      tg=tag[ij - 1];
      tag[ij - 1]=tag[i - 1];
      tag[i - 1]=tg;
      goto label40;

label30:   a[l - 1]=a[k - 1];
      a[k - 1]=tt;
      tg=tag[l - 1];
      tag[l - 1]=tag[k - 1];
      tag[k - 1]=tg;

label40:   l=l-1;
      if (a[l - 1] > t) goto label40;
      tt=a[l - 1];

label50:   k=k+1;
      if (a[k - 1] < t) goto label50;
      if (k <= l) goto label30;
      if (l-i <= j-k) goto label60;
      il[m - 1]=i;
      iu[m - 1]=l;
      i=k;
      m=m+1;
      goto label80;

label60:   il[m - 1]=k;
      iu[m - 1]=j;
      j=l;
      m=m+1;
      goto label80;

label70:   m=m-1;
      if (m == 0) return;
      i=il[m - 1];
      j=iu[m - 1];

label80:   if (j-i >= 1) goto label10;
      if (i == 1) goto label5;
      i=i-1;

label90:   i=i+1;
      if (i == j) goto label70;
      t=a[i];
      if (a[i-1] <= t) goto label90;
      tg=tag[i];
      k=i;

label100:  a[k]=a[k - 1];
      tag[k]=tag[k - 1];
      k=k-1;
      if (t < a[k - 1]) goto label100;
      a[k]=t;
      tag[k]=tg;
      goto label90;
}
//--------------------------------------------------------------------------------
void * MYTOOL::ckalloc(int amount)
{
        void *p;

        if ((p = (void *) calloc( (unsigned) amount, 1)) == NULL)       {
                printf("Ran out of memory.\n");
                printf("There may be errors as follows:\n");
                printf("1) Not enough memory.\n");
                printf("2) The ARRAY may be overrode.\n");
                printf("3) The wild pointers.\n");
                exit(-1);
        }
        return(p);
}
//--------------------------------------------------------------
char MYTOOL::getpolartype(char *name)
{
        char    pol;
        char    onechar;
        onechar = name[0];
        if(onechar == 'O' || onechar == 'N')      {
                pol = 'P'; //Polar
        }
        else    if(onechar == 'C' || onechar == 'S')      {
                pol = 'H'; //Hydrophobic
        }
        else    {
                cout<<"poltype error "<<name<<endl;
                exit(1);
        }
        return pol;
}

//--------------------------------------------------------------
double MYTOOL::getrichardradius(char *name)
{
        if(name[0] == 'H')      return(1.0);
        struct radius {
                char *atom;
                double size;
        };
        struct radius initradtab[45] = {
                "CA" , 2.000, "C"  , 1.700, "O"  , 1.400, "N"  , 1.700, "AD1", 1.600,
                "AD2", 1.600, "AE1", 1.500, "AE2", 1.500, "CB" , 2.000, "CD" , 2.000,
                "CD1", 2.000, "CD2", 2.000, "CG" , 2.000, "CG1", 2.000, "CG2", 2.000,
                "CE" , 2.000, "CE1", 1.850, "CE2", 1.850, "CE3", 2.000, "CH2", 2.000,
                "CZ" , 1.700, "CZ2", 1.850, "CZ3", 1.850, "ND" , 1.700, "ND1", 1.500,
                "ND2", 1.800, "NE" , 1.700, "NE1", 1.700, "NE2", 1.700, "NH1", 1.800,
                "NH2", 1.800, "NZ" , 2.000, "OD" , 1.400, "OD1", 1.400, "OD2", 1.400,
                "OE" , 1.400, "OE1", 1.400, "OE2", 1.400, "OG" , 1.600, "OG1", 1.600,
                "OXT", 1.500, "OH",  1.600, "SD",  1.850, "SG",  1.850, " ", 0.000
        };
        int     i;
        for(i = 0; i < 44; i ++)        {
                if(!strcmp(name, initradtab[i].atom))   {
                        return(initradtab[i].size);
                }
        }
        return(0);
}
