# Supplementary material for: Representing and comparing protein structures as paths in three-dimensional space
Source: BMC Bioinformatics. 2006 Oct 20;7:460. doi: 10.1186/1471-2105-7-460 (PMC1626488; doi:10.1186/1471-2105-7-460)
Supplement: Additional File 1 — A tarball file containing an implementation of the CURVE program and also programs that generate turning angle curve series. [file 1471-2105-7-460-S1.tar › CURVE/TurningAngles/MyTool.h]

#ifndef MYTOOL_H
#define MYTOOL_H
#include "po_string.h"

#define	PI	3.1415926
#define pow1(x) ((x) * (x))

class MYTOOL
{
        public:
                double  distance(double *x, double *y);
                void    assigncod(double *x, double *y); //assign coordination from y to x
                double  calangle(double *x, double *y, double *z);
                double  calradian(double *x, double *y, double *z);
		double	angletoradian(double angle);
                double  dihang(double *s, double *t, double *u, double *v);
		double  dispt2plane(double *s, double *t, double *u, double *v);
                void    cal4atm(double *x1,double *x2,double *x3,double *x4,
                		double phi,double theta,double d3_4);
                void    loc_ordsys(double *orig,double *xaxis,double *pxy,
                           	   double rotmtx[][3],double rotrev[][3]);
                void    exchange(double *a,double *b);
                void    tran_ord(double rotmtx[][3],double *orig,double *x0);
                void    dmm(double a[][3],double b[][3],double c[][3]);
                void    normalize(double *value, int length);
                void    addvalue(double *value, int length, double *valueadd);
                void    initrand(void);
                double  myrandom(void);
                double  sqhrandom(void);
                double  ran2(long *idum);
                void    seqrandom(int *seq, int num);
                int     randompos(int num);
                int     sampbyprob(int num, double *prob);
                void    sortbyprob(double *p_old, int length, double *p_new, int *new_old);
                void    sortbyprob(int *p_old, int length, int *p_new, int *new_old);
                void    sortbyincrease(double *p_old, int length, double *p_new, int *new_old);
                void    sortbydecrease(double *p_old, int length, double *p_new, int *new_old);
                void    srteig(double *lamda, int n, double vec[][4]);
                int     jacobi(double mat[][4], int n, double *lamda, double vec[][4]);
                double  kearsay(int ln, double *c1, double *c2, double *r, double *t);
                void    euler2rot(double *euler_angle, double *rot);
		void    rot2euler(double *rot, double *euler_angle);
		double	planangle(double *p1xyz1, double *p1xyz2, double *p1xyz3,
                		  double *p2xyz1, double *p2xyz2, double *p2xyz3);
		void	plandefine(double *xyz1, double *xyz2, double *xyz3,
                		   double *a, double *b, double *c, double *d);
                void    dataswap(double &x1, double &x2);
                void    dataswap(int &x1, int &x2);
                int     findwordcase(char *name, char *str);
                int     findword(char *name, char *str);
                int     findchar(char onec, char *str);
		void 	showwarning(ofstream &stream, char *item, char *line);
		void 	showwarning(char *item, char *line);
		void	showerror(ofstream &stream, char *item, char *line);
		void	showerror(char *item, char *line);
		void	showerror(ofstream &stream, char *item, int max, int value);
		void	showerror(char *item, int max, int value);
		void	showerror(ofstream &stream, char *item, char *desvalue, int value);
		void	showerror(char *item, char *desvalue, int value);
		void	openerror(ofstream &stream, char *item, char *filename);
		void	openerror(char *item, char *filename);
		int	readthrough(ifstream &stream, char *mark, char *line);
		int	readthrough(ifstream &stream, char *mark, char *target, char *line);
                int     readtomark(ifstream &stream, char *mark, char **lines);
		int	readlines(ifstream &stream, int line, char **lines);
		int	readlines(ifstream &stream, char *mark, char **lines);
		int	readlines(ifstream &stream, char *mark, char *target, char **lines);
                void    pushbackdata(double *data, int datalen, int pushnum);
                void    pushbackdata(int *data, int datalen, int pushnum);
                void    pushbackdata(char *data, int datalen, int pushnum);
		int	ResidueSideChi(char *inres, char chiatmlist[][5]);
                void    richardcnctarea(double errorpar, double *probe, double *x, double *y, double *z,
	                double *radx, int natms, double *accss);
                void    sortag(double *a, int n, int *tag);
                void    *ckalloc(int amount);
		double	getrichardradius(char *name);
		char	getpolartype(char *name);

};
extern MYTOOL mytool;

#endif
