# Supplementary material for: Representing and comparing protein structures as paths in three-dimensional space
Source: BMC Bioinformatics. 2006 Oct 20;7:460. doi: 10.1186/1471-2105-7-460 (PMC1626488; doi:10.1186/1471-2105-7-460)
Supplement: Additional File 1 — A tarball file containing an implementation of the CURVE program and also programs that generate turning angle curve series. [file 1471-2105-7-460-S1.tar › CURVE/TurningAngles/Overlap.C]

//---------------------------------------------------------
//the class for residue-residue overlap calculation
//used by graph-spectral based analysis of sidechain cluster
//authoer: Y.Y on 10/29/02
//latest update 10/29/02
//reference: Vishveshwara, JMB, 292:441-464, 1999
//---------------------------------------------------------

#include "Overlap.h"

//---------------------------------------------------------
OVERLAP::OVERLAP(RESIDUE &res1t, RESIDUE &res2t, int seqdist)
{
	res1 = res1t;
	res2 = res2t;	
	seqDis = seqdist;
	disCut = 4.5; //two atoms with distance within disCut interact 
	seqCut = 2;   //the i-seqCut to i+seqCut residues are not considered
	base = 0.01;  //refer Vishveshwara, JMB, 292:441-464, 1999 
}

//---------------------------------------------------------
//Aij = 1/dij (if i and j interact) (dij: the CB distance)
//Aij = 1/100 (otherwise)
//i and j interact, if
// the overlap index of i and j side-chain is larger than
// the given criteria (eg. 5%-20%)
//overlap index: N(i,j)/Norm(restype(i))
//modify: average the normalization, by Y.Y
//to make the symetric matrix
//---------------------------------------------------------
double OVERLAP::OverlapIdx(double criteria)
{
	if(seqDis <= seqCut)	return (base);

	int	i, j, interAtm, ca;
	if(!strncmp(res1.ResName, "GLY", 3))	{
		ca = res1.AtmIndex("CA");
		res1.My_Atom[ca].IfMain = 0;
	}
	if(!strncmp(res2.ResName, "GLY", 3))	{
		ca = res2.AtmIndex("CA");
		res2.My_Atom[ca].IfMain = 0;
	}
	//for GLY, CA is considered in side-chain overlapping	
	
	double	dis;
	interAtm = 0;
	for(i = 0; i < res1.FAtomNum(); i ++)	{
		if(res1.My_Atom[i].Name[0] == 'H')	continue;
		if(res1.My_Atom[i].IfMain)	continue;
		for(j = 0; j < res2.FAtomNum(); j ++)	{
			if(res2.My_Atom[j].Name[0] == 'H')	continue;
			if(res2.My_Atom[j].IfMain)	continue;
			dis = mytool.distance(res1.My_Atom[i].Coord, res2.My_Atom[j].Coord);
			if(dis <= disCut)	interAtm ++;
		} 
	}		

	double	norm1 = Normalization(res1.ResName);	
	double	norm2 = Normalization(res2.ResName);

	double	idx = double(interAtm) * 2.0 / (norm1 + norm2);

	if(idx < criteria)	return (base);

	int	cb1 = res1.AtmIndex("CB");
	if (!strncmp(res1.ResName, "GLY", 3)) cb1 = res1.AtmIndex("CA"); 
	int	cb2 = res2.AtmIndex("CB");
	if (!strncmp(res2.ResName, "GLY", 3)) cb2 = res2.AtmIndex("CA"); 
	double	cbdis = mytool.distance(res1.My_Atom[cb1].Coord, res2.My_Atom[cb2].Coord);

	/*
	printf("cb %d (%8.3f %8.3f %8.3f) %d (%8.3f %8.3f %8.3f), dis %f\n", 
			cb1, res1.My_Atom[cb1].Coord[0], res1.My_Atom[cb1].Coord[1], res1.My_Atom[cb1].Coord[2],
			cb2, res2.My_Atom[cb2].Coord[0], res2.My_Atom[cb2].Coord[1], res2.My_Atom[cb2].Coord[2],cbdis);
	printf("residues %s %s with %s %s, idx %f, cbdis %f\n",
		res1.IndexInPdb, res1.ResName, res2.IndexInPdb, res2.ResName, idx, cbdis);
	getchar();
	*/
	return (1.0 / cbdis);
}

//---------------------------------------------------------
//the normalization value is derived from
//Vishveshwara, JMB, 292:441-464, 1999
//---------------------------------------------------------
double OVERLAP::Normalization(char *name)
{
	int	resn = 21;
	char	res[][5] = {"ALA",   "ARG",   "ASN",   "ASP",   "CYS",   "HCS",
			    "GLN",   "GLU",   "GLY",   "HIS",   "ILE", 
			    "LEU",   "LYS",   "MET",   "PHE",   "PRO",
			    "SER",   "THR",   "TRP",   "TYR",   "VAL"};
	double	normal[] = {55.7551, 93.7891, 73.4097, 75.1507, 54.9528, 54.9528,
			    78.1301, 78.8288, 47.3129, 83.7357, 67.9452,
			    72.2517, 69.6094, 69.2569, 93.3082, 51.331,
			    61.3946, 63.7075, 106.703, 100.719, 62.3673};  
	int	i;
	for(i = 0; i < resn; i ++)	{
		if(!strncmp(res[i], name, 3))	break;
	}
	if(i == resn)	{ printf("unknown residue %s\n", name); exit(1); }

	return (normal[i]);
}
