# Supplementary material for: Representing and comparing protein structures as paths in three-dimensional space
Source: BMC Bioinformatics. 2006 Oct 20;7:460. doi: 10.1186/1471-2105-7-460 (PMC1626488; doi:10.1186/1471-2105-7-460)
Supplement: Additional File 1 — A tarball file containing an implementation of the CURVE program and also programs that generate turning angle curve series. [file 1471-2105-7-460-S1.tar › CURVE/TurningAngles/Overlap.h]

//---------------------------------------------------------
//the class for residue-residue overlap calculation
//used by graph-spectral based analysis of sidechain cluster
//authoer: Y.Y on 10/29/02
//latest update 10/29/02
//---------------------------------------------------------

#ifndef OVERLAP_H
#define OVERLAP_H

#include "Residue.h"

class OVERLAP	{
	private:
		RESIDUE	res1;
		RESIDUE	res2;
		double	caDis;
		double	disCut;
		double	base;
		int	seqCut;
		int	seqDis;
		double	Normalization(char *name);
	public:
		OVERLAP(RESIDUE &res1t, RESIDUE &res2t, int seqdis);
		double	OverlapIdx(double overlap);
};

#endif
