# Supplementary material for: Representing and comparing protein structures as paths in three-dimensional space
Source: BMC Bioinformatics. 2006 Oct 20;7:460. doi: 10.1186/1471-2105-7-460 (PMC1626488; doi:10.1186/1471-2105-7-460)
Supplement: Additional File 1 — A tarball file containing an implementation of the CURVE program and also programs that generate turning angle curve series. [file 1471-2105-7-460-S1.tar › CURVE/TurningAngles/po_string.h]

#ifndef INCLUDE_H
#define	INCLUDE_H
#include <stdio.h>
#include <string.h>
#include <fstream.h>
#include <unistd.h>
#include <vector.h>
#include <math.h>
#include <time.h>
#include "path.h"
typedef vector<double> doublearray;
typedef vector<int> intarray;
typedef vector<char> chararray;
extern  ofstream errfile;
extern  ofstream monitor;
extern  char    *reservedstr;
#endif
