# Supplementary material for: Representing and comparing protein structures as paths in three-dimensional space
Source: BMC Bioinformatics. 2006 Oct 20;7:460. doi: 10.1186/1471-2105-7-460 (PMC1626488; doi:10.1186/1471-2105-7-460)
Supplement: Additional File 1 — A tarball file containing an implementation of the CURVE program and also programs that generate turning angle curve series. [file 1471-2105-7-460-S1.tar › CURVE/TurningAngles/PreProtein.C]

#include "PreProtein.h"

PREPROTEIN::~PREPROTEIN()
{
        Length = 0;
        Residue.erase(Residue.begin(), Residue.end());
        HetRes.erase(HetRes.begin(), HetRes.end());
}


//---------------------------------------------------------------------------
void PREPROTEIN::GetPdb(char *pdbfile, char *inputchain)
{     //without residue template
  //	cout<<"into readpdb"<<endl;
	GetFromPdbfile(pdbfile, inputchain);
        SSBondExtraction( );
	ChainExtraction( );
	//	printf("Protein Length %d, SSbond %d\n", Length, ChainNum, SSBondNum);
}

//---------------------------------------------------------------------------
void	 PREPROTEIN::GetFromPdbfile(char *pdbfile, char *inputchain)
{
        RESTEMPLATE     *ResTemplate = new RESTEMPLATE;
	strcpy(ProteinName, pdbfile);
	ifstream fp(pdbfile);
	if(!fp)	mytool.openerror("PROTEIN::GetPdb ", pdbfile);
	int	i, atmn;
	int	ifatm;
	int	rorder, linenum;
	char	chainnow, posnowc[6], restmp0[6], aname[6];
	char	*str = new char[300];
	int	maxline = 100;
	char	**lines = new char*[maxline];
	for(i = 0; i < maxline; i ++)	lines[i] = new char[300];
	char	*mark = new char[100];
	char	*target = new char[100];
	double	dis, NextNCod[3], NowCCod[3], PreCCod[3];
	RESIDUE	rest;
	int	ifread, nownterm, nowcterm, nextnterm, prenterm, precterm;
	ifread = nownterm = 1;
	precterm = prenterm = nowcterm = nextnterm = 0;
	linenum = 0;
	while(!fp.eof())	{
		if(ifread)	fp.getline(str, 150);
		ifread = 1;
		ifatm = 0;
                if(!strncmp(str, "ATOM", 4))	{
			ifatm = 1;
			strcpy(mark, "ATOM");
		}
		else if(ifHETATM && !strncmp(str, "HETATM", 6))      {
			strcpy(mark, "HETATM");
		}
		else	continue;
                MY_ATOM atomt;
                atomt.GetAtomFmPdbLine(str, &chainnow, posnowc, restmp0);
		if(inputchain[0] != '*' && mytool.findchar(chainnow, inputchain) == -1)	continue;
                target[0] = 0;
                strncpy(target, str + 17, 13);
                target[13] = '\0';
		for(i = 0; i < maxline; i ++)	lines[i][0] = 0;
		strcpy(lines[0], str);
		linenum = 1;
		linenum += mytool.readlines(fp, mark, target, &lines[1]);
		if(ifatm)	{
			nowcterm = nextnterm = 0;
			for(i = 1; i < linenum; i ++)	{
				sscanf(lines[i], "%*s%*s%s", aname);
				if(!strcmp(aname, "C"))	{
					sscanf(lines[i] + 30, "%lf%lf%lf", &NowCCod[0], &NowCCod[1], &NowCCod[2]);
					break;
				}
			}
			if(i == linenum)	{
				printf("Warning: residue %s has no C atom\n", restmp0);
			}
                        if(lines[linenum][0] == 0 || strncmp(lines[linenum], "ATOM", 4)){
                                nowcterm = nextnterm = 1;
                        }
			else    {
				sscanf(lines[linenum], "%*s%*s%s", aname);
        			if(!strcmp(aname, "N"))	{
	        			sscanf(lines[linenum] + 30, "%lf%lf%lf", &NextNCod[0], &NextNCod[1], &NextNCod[2]);
		        		dis = mytool.distance(NowCCod, NextNCod);
			       		if(fabs(dis - 1.33) > 0.2)      {
			        		nowcterm = nextnterm = 1;
//printf("%s\n%s\ndis = %.1f\n", lines[i], lines[linenum], dis);
				        }
                                }
				else	{
					printf("Warning: this residue does not begin with atom N\n");
				}
			}
			if(precterm)	nowcterm = 0;
			if(prenterm)	nownterm = 0;
			if(nownterm)	strcat(restmp0, "n");
			else if(nowcterm)	strcat(restmp0, "c");
			rorder = ResTemplate->ResIndex(restmp0);
			if(rorder < 0)	continue;
			rest = ResTemplate->FResidue(rorder);
		}
		RESIDUE	residuetmp;
		atmn = residuetmp.GetFromPdbfile(linenum, lines, ifatm, rest);
		if(!atmn)	continue;
		if(ifatm)	{
			if(!nowcterm)	mytool.assigncod(residuetmp.NextRes_N_Coord, NextNCod);
			if(!nownterm)	mytool.assigncod(residuetmp.PreRes_C_Coord, PreCCod);
                        residuetmp.UnknowCoordAssign(ResTemplate->ICNum[rorder], ResTemplate->ICAtmList[rorder],
                                                     ResTemplate->ICfai[rorder], ResTemplate->ICtheta2[rorder],
                                                     ResTemplate->ICd2[rorder]);
			Residue.insert(Residue.end(), residuetmp);
			mytool.assigncod(PreCCod, NowCCod);
		}
		else	{
			HetRes.insert(HetRes.end(), residuetmp);
		}
		prenterm = nownterm;
		precterm = nowcterm;
		nownterm = nextnterm;
		strcpy(str, lines[linenum]);
		ifread = 0; //note: this parameter is important for correct pdb read
	}  //read pdb from pdbfile
	fp.close();
	Length = Residue.size();
	HetResNum = HetRes.size();
	delete[] str;
	str = NULL;
	for(i = 0; i < maxline; i ++)	{
		delete[] lines[i];
		lines[i] = NULL;
	}
	delete[] lines;
	lines = NULL;
        delete ResTemplate;
}

//-------------------------------------------------------------------------------
void  PREPROTEIN::ChainExtraction(void)
{
	int	i;
	NTerm[0] = 0;
	for(i = 0; i < Length - 1; i ++)	{
		if(Residue[i + 1].ChainID != Residue[i].ChainID)	{
			Chain[ChainNum] = Residue[i].ChainID;
			CTerm[ChainNum] = i; 
			ChainNum ++;
			NTerm[ChainNum] = i + 1; 
		} 
	}
	Chain[ChainNum] = Residue[i].ChainID;
	CTerm[ChainNum] = i; 
	ChainNum ++;
	Chain[ChainNum] = '\0';
}
//---------------------------------------------------------------------------
void  PREPROTEIN::SSBondExtraction(void)
{
	int	i, j, asg1, asg2;
	double	dis;
	SSBondNum = 0;
	for(i = 0; i < Length - 1; i ++)	{
		if(strcmp(Residue[i].ResName, "CYS"))	continue;
		for(j = i + 1; j < Length; j ++)	{
			if(strcmp(Residue[j].ResName, "CYS"))	continue;
                        asg1 = Residue[i].AtmIndex("SG");
                        asg2 = Residue[j].AtmIndex("SG");
			dis = Residue[i].My_Atom[asg1] - Residue[j].My_Atom[asg2];
			if((dis - DIST_SS) > 0.1)	continue;
                       	SSBond[SSBondNum][0] = i;
                        SSBond[SSBondNum ++][1] = j;
		}
	} //Disful-bond infromation
}

//--------------------------------------------------------------------
int PREPROTEIN::FChain(char *chainout, int *nterm, int *cterm)
{
	chainout[0] = 0;
	int	i;
	strcpy(chainout, Chain);
	for(i = 0; i < ChainNum; i ++)	{
		nterm[i] = NTerm[i];
		cterm[i] = CTerm[i];
	}
	return ChainNum;	
}
