# Supplementary material for: Representing and comparing protein structures as paths in three-dimensional space
Source: BMC Bioinformatics. 2006 Oct 20;7:460. doi: 10.1186/1471-2105-7-460 (PMC1626488; doi:10.1186/1471-2105-7-460)
Supplement: Additional File 1 — A tarball file containing an implementation of the CURVE program and also programs that generate turning angle curve series. [file 1471-2105-7-460-S1.tar › CURVE/TurningAngles/PreProtein.h]

//---------------------------------------------------------------------------
#ifndef PreProteinH
#define PreProteinH
//---------------------------------------------------------------------------
#include "MyTool.h"
#include "ResTemplate.h"

#define	SSNUM	100
#define	CODGAP	3
#define DIST_SS 2.03
#define	MAXHBD	3000

class PREPROTEIN
{
	private:
		char 	ProteinName[100];
		int   	Length;
		int	HetResNum;
		RESIDUEarray 	Residue;
		RESIDUEarray 	HetRes;
		void	SSBondExtraction(void);
		void	ChainExtraction(void);
		void	InitProt(void)
		{
			ProteinName[0] = 0;
			Length = 0;
			HetResNum = 0;
			SSBondNum = 0;
			ChainNum = 0;
			Chain = new char[20];
			NTerm = new int[20];
			CTerm = new int[20];
			Chain[0] = '\0';
			ifHETATM = ifHOHATM = 0;
			if(Residue.size())	Residue.erase(Residue.begin(), Residue.end());
			if(HetRes.size())	HetRes.erase(HetRes.begin(), HetRes.end());
		}
	public:
		int 	ChainNum;
		char	*Chain;
		int	*NTerm;
		int	*CTerm;
		int	SSBondNum; // disfulde
		int     SSBond[SSNUM][2];
		int	ifHETATM;
		int	ifHOHATM;
	public:
		PREPROTEIN()
		{
			InitProt();
		}
		PREPROTEIN(char *pdbfile, char *chain)
		{
			InitProt();
			GetPdb(pdbfile, chain);
		}
		PREPROTEIN(char *pdbfile, char *chain, int ifhetatm, int ifhohatm)
		{
			InitProt();
                        ChangeifHetAtm(ifhetatm, ifhohatm);
			GetPdb(pdbfile, chain);
		}
		~PREPROTEIN();
		void 	GetPdb(char *pdbfile, char *chain);
		void 	GetFromPdbfile(char *pdbfile, char *chain);
                int     FLength(void)
                {
                        return Length;
                }
		int	FHetResNum(void)
		{
			return	HetResNum;
		}
		void	AssignLength(int len)
		{
			Length = len;
		}
		int	FChainNum(void)	{
			return ChainNum;
		}
		int    	FChain(char *chain_o)
		{
			strcpy(chain_o, Chain);
			return ChainNum;
		}
		int	FChain(char *chain_o, int *nterm, int *cterm);
		int	FSSBond(int *sbond)
		{
			int	i;
			for(i = 0; i < SSBondNum; i ++)	{
				sbond[2 * i] = SSBond[i][0];
				sbond[2 * i + 1] = SSBond[i][1];
			}
			return SSBondNum;
		}
		void	FResidue(int pos, RESIDUE *residue)
		{
			*residue = Residue[pos];
		}
		void	FResidue(int pos, RESIDUE& residue)
		{
			residue = Residue[pos];
		}
		RESIDUE	FResidue(int index)
		{
			RESIDUE	res1 = Residue[index];
			return	res1;
		}
	 	void  	AddResidue(RESIDUE &resin)
		{
			Residue.insert(Residue.end(), resin);
			Length ++;
		} 	
		void	FHetRes(int pos, RESIDUE *residue)
		{
			*residue = HetRes[pos];
		}
		void	FHetRes(int pos, RESIDUE& residue)
		{
			residue = HetRes[pos];
		}
		int	SeqIndex(char *indexinpdb, char chainid)
		{
			int	i;
			if(chainid == '-')	chainid = ' ';
			for(i = 0; i < Length; i ++)	{
				if(!strcmp(indexinpdb, Residue[i].IndexInPdb) &&
					chainid == Residue[i].ChainID)	return i;
			}
			if(i == Length)	{
				sprintf(reservedstr, "error: res %s%c# not belong to protein\n", indexinpdb, chainid);
				cout<<reservedstr;
				exit(0);
			}
			return -1;
		}
		void	ChangeifHetAtm(int ifhetatm, int ifhohatm)
		{
			ifHETATM = ifhetatm;
			ifHOHATM = ifhohatm;
		}
};

#endif
