# Supplementary material for: Representing and comparing protein structures as paths in three-dimensional space
Source: BMC Bioinformatics. 2006 Oct 20;7:460. doi: 10.1186/1471-2105-7-460 (PMC1626488; doi:10.1186/1471-2105-7-460)
Supplement: Additional File 1 — A tarball file containing an implementation of the CURVE program and also programs that generate turning angle curve series. [file 1471-2105-7-460-S1.tar › CURVE/TurningAngles/Readme]

TurningAngles - to calculate the turning angle profile of a protein

Degui Zhi

/***** install ******/
1. modify the path.h file, to make sure the 
   path of the data
2. run make

/****** usage *******/
type "TurningAngles" in command line
