# Supplementary material for: Representing and comparing protein structures as paths in three-dimensional space
Source: BMC Bioinformatics. 2006 Oct 20;7:460. doi: 10.1186/1471-2105-7-460 (PMC1626488; doi:10.1186/1471-2105-7-460)
Supplement: Additional File 1 — A tarball file containing an implementation of the CURVE program and also programs that generate turning angle curve series. [file 1471-2105-7-460-S1.tar › CURVE/TurningAngles/Residue.h]

#ifndef RESIDUE_H
#define RESIDUE_H

#include "MyAtom.h"
#include "MyTool.h"
#define	MAXATMHERE	100

class RESIDUE
{
	private:
		int	AtomNum;
	public:
		char 	ResName[5];
		char	ChainID;
		int	FragementID;
		int  	ResIndex;
		char	IndexInPdb[6];
		double	SideDihedralNum;
		double	SideDihedral[5];
		double	PreRes_C_Coord[3];
		double	NextRes_N_Coord[3];
		ATOMarray	My_Atom;
	public:
		RESIDUE(char *name)
		{
			Initialization();
			strcpy(ResName, name);
		}
		RESIDUE(void)
		{
			Initialization();
		}
		~RESIDUE()
		{
			AtomNum = 0;
			My_Atom.erase(My_Atom.begin(), My_Atom.end());
		}
		void	Initialization(void)
		{
			AtomNum = 0;
			ResName[0] = IndexInPdb[0] = 0;
			ChainID = ' ';
                        FragementID = 0;
			ResIndex = -1;
			SideDihedralNum = 0;
                        int     i, a;
                        for(i = 0; i < 5; i ++)
                                SideDihedral[i] = 0.0;
			for(a = 0; a < 3; a ++)	{
				PreRes_C_Coord[a] = 0.0;
				NextRes_N_Coord[a] = 0.0;
			}
			if(My_Atom.size())	My_Atom.erase(My_Atom.begin(), My_Atom.end());
		}
		int	FAtomNum(void)
		{
			return AtomNum;
		}
		void	AssignAtomNum(int an)
		{
			AtomNum = an;
		}
		void	operator = (const RESIDUE &residue)
		{
			Initialization();
			int	a, b, k;
			strcpy(ResName, residue.ResName);
			ResIndex = residue.ResIndex;
			My_Atom = residue.My_Atom;
			AtomNum = residue.AtomNum;
			ChainID = residue.ChainID;
			FragementID = residue.FragementID;
			for(a = 0; a < 3; a ++)	{
				PreRes_C_Coord[a] = residue.PreRes_C_Coord[a];
				NextRes_N_Coord[a] = residue.NextRes_N_Coord[a];
			}
			strcpy(IndexInPdb, residue.IndexInPdb);
			SideDihedralNum = residue.SideDihedralNum;
			for(a = 0; a < SideDihedralNum; a ++)
				SideDihedral[a] = residue.SideDihedral[a];
		} //assign residue template to this residue
		void 	operator << (RESIDUE &residue)
		{
			int	a, b, k;
			strcpy(IndexInPdb, residue.IndexInPdb);
			ChainID = residue.ChainID;
			FragementID = residue.FragementID;
			for(k = 0; k < 3; k ++)	{
				PreRes_C_Coord[k] = residue.PreRes_C_Coord[k];
				NextRes_N_Coord[k] = residue.NextRes_N_Coord[k];
			}
			for(a = 0; a < AtomNum; a ++)	{
				if(!My_Atom[a].IfMain && strcmp(My_Atom[a].Name, "CB"))    continue;
				for(b = 0; b < residue.AtomNum; b ++)	{
					if(strcmp(My_Atom[a].Name, residue.My_Atom[b].Name))	continue;
					My_Atom[a]<<residue.My_Atom[b]; //assign coordination
				}
			}  //assign backbone-coordination
		}  //assign backbone, Chain, IndexInPdb and Coordination, diff = operator
		void 	SubtleModification(const RESIDUE &restemplate)
		{
			ATOMarray	oldatm = My_Atom;
			int	oldn = AtomNum;
			strcpy(ResName, restemplate.ResName);
                        ResIndex = restemplate.ResIndex;
                        AtomNum = restemplate.AtomNum;
			My_Atom = restemplate.My_Atom;
			int	i, j;
			for(i = 0; i < AtomNum; i ++)  {
				for(j = 0; j < oldn; j ++)	{
					if(strcmp(My_Atom[i].Name, oldatm[j].Name))	continue;
					My_Atom[i]<<oldatm[j]; //assign coordination
				}
			}
		}
		int	operator > (const RESIDUE &residue)
		{
                        if(AtomNum > residue.AtomNum)        return 1;
                        else    return 0;
		}  //compare the atomnum of two residues
                double operator - (const RESIDUE &residue)
                {
                        double  dis;
                        double  mindis = 10000;
                        int     a, b, k;
                        for(a = 0; a < AtomNum; a ++)   {
                                if(My_Atom[a].Name[0] == 'H')   continue;
                                for(b = 0; b < residue.AtomNum; b ++)   {
					MY_ATOM	atm = residue.My_Atom[b];
                                        if(residue.My_Atom[b].Name[0] == 'H')   continue;
					if(My_Atom[a].ifnullcod() || atm.ifnullcod())
						continue;
                                        dis = My_Atom[a] - atm; 
                                        if(mindis > dis)    mindis = dis;
                                }
                        }
                        return mindis;
                } //return the minmum atompair distance between two residues
                int operator == (const RESIDUE &residue)
                {
                        if(!strcmp(ResName, residue.ResName))   return 1;
                        else    return 0;
                }  //if two residues have same residue type, return 1
		int	AtmIndex(char *atm)
		{
                        int     a;
			for(a = 0; a < AtomNum; a ++) {
				if(!strcmp(My_Atom[a].Name, atm))	return a;
			}
			return -1;
		}
		void	GetAtmCod(char *atm, double *coord)
		{
			int	k, atmr;
			for(k = 0; k < 3; k ++)	coord[k] = 0.0;
			if(!strcmp(atm, "-C"))	{
				for(k = 0; k < 3; k ++)
					coord[k] = PreRes_C_Coord[k];
			}
			else	if(!strcmp(atm, "+N"))	{
               		      	for(k = 0; k < 3; k ++)
		                	coord[k] = NextRes_N_Coord[k];
			}
			else	{
				atmr = AtmIndex(atm);
				if(atmr != -1)	{
					for(k = 0; k < 3; k ++)	coord[k] = My_Atom[atmr].Coord[k];
				}
			}
		}
		int	GetChi(void)
		{
			char	atmlist[8][5];
			SideDihedralNum = mytool.ResidueSideChi(ResName, atmlist);
			if(SideDihedralNum == 0)	return 1;
			int	a, at[9];
			for(a = 0; a < SideDihedralNum + 3; a ++)	{
				at[a] = AtmIndex(atmlist[a]);
                                MY_ATOM atm = My_Atom[at[a]];
				if(at[a] < 0)	
					mytool.showerror("Residue: GetChi, wrong atom", atmlist[a]);	
			}
			for(a = 0; a < SideDihedralNum; a ++)	{
				SideDihedral[a] = 
					mytool.dihang(My_Atom[at[a]].Coord, My_Atom[at[a + 1]].Coord, 
					              My_Atom[at[a + 2]].Coord, My_Atom[at[a + 3]].Coord);	
			}
			return 1;
		}
		int	UnknowCoordAssign(int ICline, int *ICatmlist, double *ICfai, double *ICtheta2, double *ICd2)
		{
                        int     i, a4r, j, k, a, sidechi, chi;
                        int	calnum = 0;
                        double	coord[3][3];
			char	chiatmlist[8][5];
                        double  fai, theta2, d2;
			sidechi = mytool.ResidueSideChi(ResName, chiatmlist);
                        for(i = 0; i < ICline; i ++)    {
                                a4r = ICatmlist[4 * i + 3];
				if(!My_Atom[a4r].ifnullcod())
					continue; //coordination already exit
				for(a = 0; a < 3; a ++)	{
                                        j = ICatmlist[4 * i + a];
                                        if(j == -1)     {
                				for(k = 0; k < 3; k ++)
		                			coord[a][k] = PreRes_C_Coord[k];
                                        }
                                        else if(j == 100)       {
                				for(k = 0; k < 3; k ++)
		                			coord[a][k] = NextRes_N_Coord[k];
                                        }
                                        else    {
                                                for(k = 0; k < 3; k ++)
                                                        coord[a][k] = My_Atom[j].Coord[k];
                                        }
					if(coord[a][0] == 0.0 && coord[a][1] == 0.0 && coord[a][2] == 0.0)
						break;
				}
				if(a < 3)	continue; //some atoms missing coordinations
                                fai = ICfai[i];
                                theta2 = ICtheta2[i];
                                d2 = ICd2[i];
				for(chi = 0; chi < sidechi; chi ++)	{
                                        j = AtmIndex(chiatmlist[chi + 3]);
					if(a4r == j && SideDihedral[chi] != 0.0)
						fai =  SideDihedral[chi]; //use assigned dihedral
				}
        			mytool.cal4atm(coord[0], coord[1], coord[2], My_Atom[a4r].Coord,
		 			fai / 180.0 * PI, theta2 / 180.0 * PI, d2);
				calnum ++;
                        }
                        return calnum;
                }
		int	UnknowCoordAssign(void)
		{
			int	i, a, sidechi, chi, linenum, a4r;
			char	str[300];
			int	calnum = 0;
			double	coord[3][3];
			char 	atm1[4][5], atm2[4][5], target[10];
			double	d1, theta1, fai, theta2, d2;
			char	infilen[250];
			strcpy(infilen, DATAPATH);
			strcat(infilen, "Res_top.inp");
			ifstream fp(infilen);
			if(!fp)	mytool.openerror("UnknowCoordAssign", "Res_top.inp");
                        sprintf(target, "%s%c", ResName, ' ');
			mytool.readthrough(fp, "RESI", target, str); //eg distinguish HIS and HISn
			mytool.readthrough(fp, "IC", str);
			int	maxline = 40;
			char	**lines = new char*[maxline];
			for(i = 0; i < maxline; i ++)	{
				lines[i] = new char[300];
				lines[i][0] = 0;
			}
			strcpy(lines[0], str);
			linenum = 1;
			linenum += mytool.readlines(fp, "IC", &lines[1]);
			fp.close();
			char	atmlist[8][5];
			sidechi = mytool.ResidueSideChi(ResName, atmlist);
			for(i = 0; i < linenum; i ++)	{
				for(a = 0; a < 4; a ++)	atm1[a][0] = atm2[a][0] = '\0';
				sscanf(lines[i], "%*s%s%s%s%s%lf%lf%lf%lf%lf", atm1[0], atm1[1],
					atm1[2], atm1[3], &d1,&theta1,&fai,&theta2,&d2);
				if(atm1[3][0] == '+')	continue;
				for(a = 0; a < 4; a ++)	{
					if(atm1[a][0] == '*')	strcpy(atm2[a], atm1[a] + 1);
					else	strcpy(atm2[a], atm1[a]);
				}
				a4r = AtmIndex(atm2[3]);
				if(a4r < 0)	continue;
				if(!My_Atom[a4r].ifnullcod())
					continue; //coordination already exit
				for(a = 0; a < 3; a ++)	{
					GetAtmCod(atm2[a], coord[a]);
					if(coord[a][0] == 0.0 && coord[a][1] == 0.0 && coord[a][2] == 0.0)
						break;
				}
				if(a < 3)	continue; //some atoms missing coordinations
				for(chi = 0; chi < sidechi; chi ++)	{
					if(!strcmp(atm2[3], atmlist[chi + 3]) && SideDihedral[chi] != 0.0)
						fai =  SideDihedral[chi]; //use assigned dihedral
				}
        			mytool.cal4atm(coord[0], coord[1], coord[2], My_Atom[a4r].Coord,
		 			fai / 180.0 * PI, theta2 / 180.0 * PI,d2);
				calnum ++;
			}
			for(i = 0; i < maxline; i ++)	{
				delete[] lines[i];
				lines[i] = NULL;
			}
			delete[] lines;
			lines = NULL;
			return(calnum);
		}
		void	PutPdbFormatStr(char *str, int *atmpos)
		{
			int	j, p, slen;
		        char    aname[10], atmname[10], str0[200], rname[5], onec;
			int	atom = *atmpos;
			if(!strncmp(ResName, "HCS", 3)||!strncmp(ResName, "CSS", 3))  
				strcpy(ResName, "CYS");
			else if(!strncmp(ResName, "HI", 2))
				strcpy(ResName, "HIS");
			strcpy(rname, ResName);
			rname[3] = '\0';
			str[0] = 0;
		        for(j = 0; j < AtomNum; j ++)    {
				strcpy(aname, My_Atom[j].Name);
				slen = strlen(aname);
				if(!strcmp(aname, "HN1"))	strcpy(atmname, "1H");
				else if(!strcmp(aname, "HN2"))	strcpy(atmname, "2H");
				else if(!strcmp(aname, "HN3"))	strcpy(atmname, "3H");
				else if(!strncmp(aname, "HN", 2))	strcpy(atmname, " H");
				else {
					if(aname[0] == 'H' && aname[slen - 1] >= '1' && aname[slen - 1] <= '3')	{
						onec = aname[slen - 1];
						aname[slen - 1] = '\0';
					}	
					else	onec = ' ';
					sprintf(atmname, "%c%s", onec, aname);
				}
                		sprintf(str0,
                        		"ATOM%7d %-5s%3s%2c%4s%4c%8.3f%8.3f%8.3f%6.2f%6.2f\n",
                        		atom, atmname, rname, ChainID, IndexInPdb, ' ',
                        		My_Atom[j].Coord[0], My_Atom[j].Coord[1],
                        		My_Atom[j].Coord[2], 1.0, My_Atom[j].TempFactor);
				strcat(str, str0);
				atom ++;
			}
			*atmpos = atom;
		}
		int 	GetFromPdbfile(int linenum, char **lines, int ifstd, RESIDUE &restemplate)
		{
			int	i, k, aorder, anum;
			char	chain, pos[6], res[6];
			MY_ATOM	atm;
			atm.GetAtomFmPdbLine(lines[0], &chain, pos, res);

			ChainID = chain;
			strcpy(IndexInPdb, pos);
			anum = 0;
			if(ifstd)	{
				strcpy(ResName, restemplate.ResName);
				AtomNum = restemplate.AtomNum;
				My_Atom = restemplate.My_Atom; //assign atom property, like charge et al
				ResIndex = restemplate.ResIndex;
			}
			else	strcpy(ResName, res);
			for(i = 0; i < linenum; i ++)	{
				MY_ATOM atomt;
       	         		atomt.GetAtomFmPdbLine(lines[i], &chain, pos, res);
				if(ifstd)	{
					aorder = AtmIndex(atomt.Name);
					if(aorder < 0)	continue;
					for(k = 0; k < 3; k ++)	My_Atom[aorder].Coord[k] = atomt.Coord[k]; //only assign atom coordiation
				}
				else	My_Atom.insert(My_Atom.end(), atomt);
				anum ++;
				if(ifstd && anum > MAXATMHERE)	mytool.showerror("RESIDUE::GetFromPdbFile", "Too many atoms");
			}
			if(!ifstd)	AtomNum = My_Atom.size();
			return anum;
		}
};

typedef	RESIDUE* RESIDUEp;
typedef vector<RESIDUE> RESIDUEarray;

#endif
