# Supplementary material for: Representing and comparing protein structures as paths in three-dimensional space
Source: BMC Bioinformatics. 2006 Oct 20;7:460. doi: 10.1186/1471-2105-7-460 (PMC1626488; doi:10.1186/1471-2105-7-460)
Supplement: Additional File 1 — A tarball file containing an implementation of the CURVE program and also programs that generate turning angle curve series. [file 1471-2105-7-460-S1.tar › CURVE/TurningAngles/ResTemplate.C]

#include "ResTemplate.h"

//---------------------------------------------------------------------------
RESTEMPLATE::RESTEMPLATE(void)
{
        InitResTemplate( );
        GetResList( );
}
//---------------------------------------------------------------------------
void RESTEMPLATE::InitResTemplate(void)
{
        int i;
        ResNum = RESNUM;
        char aa[RESNUM1][5] =
                {"ALA", "ASP", "GLU", "PHE", "GLY", "HID", "HIE", "HIS", "ILE",
                "LYS", "LEU", "MET", "ASN", "PRO", "GLN", "ARG", "SER", "THR",
                "VAL", "TRP", "TYR", "CYS", "HCS"};
        char saa[] =
                { 'A',   'D',   'E',   'F',   'G',   'J',   'U',   'H',   'I',
                  'K',   'L',   'M',   'N',   'P',   'Q',   'R',   'S',   'T',
                  'V',   'W',   'Y',   'C',   'Z', '\0'};
                  // the residue type and  atom type of charm force field
        int atm[RESNUM1] =
                { 10,    12,    15,    20,     7,    17,    17,    18,    19,
                  22,    19,    17,    14,    14,    17,    24,    11,    14,
                  16,    24,    21,    11,    10};
        SAA[0] = 0;
        for(i = 0; i < RESNUM; i ++)	{
                AA[i][0] = 0;
        }
        for(i = 0; i < RESNUM1; i ++)	{
                strcpy(AA[i], aa[i]);
                SAA[i] = saa[i];
                max_atm[i] =  atm[i];
                strcpy(AA[RESNUM1 + i], aa[i]);
                AA[RESNUM1 + i][3] = 'n'; //nterm residue, eg; SERn
                AA[RESNUM1 + i][4] = '\0';
                SAA[RESNUM1 + i] = saa[i];
                max_atm[RESNUM1 + i] = atm[i] + 2;
                strcpy(AA[2 * RESNUM1 + i], aa[i]);
                AA[2 * RESNUM1 + i][3] = 'c'; //cterm residue, eg; SERc
                AA[2 * RESNUM1 + i][4] = '\0';
                SAA[2 * RESNUM1 + i] = saa[i];
                max_atm[2 * RESNUM1 + i] = atm[i] + 1;
        }
        SAA[RESNUM] = '\0';
}

//---------------------------------------------------------------------------
void RESTEMPLATE::GetResList(void)
{
	int 	i, a, s, j, k, m, num;
        char    name0;
	char    *resname = new char[5];
        char    *atmname = new char[5];
        char    *atmtypename = new char[5];
        char    *atmtmp1 = new char[5];
        char    *atmtmp2 = new char[5];
	int     aorder1, aorder2, rorder, rd, ic;
	int     strn, slen;
        double	chgtmp;
        int     atmadd;
        char 	atm1[4][5], atm2[4][5];
        int     ifdonor, ifacep, hnum, an, dn;
        int     donnum[RESNUM], acenum[RESNUM];
        int     don0[RESNUM][MAXDON];
        int     don1[RESNUM][MAXDON];
        int     ace0[RESNUM][MAXREC];
        int     ace1[RESNUM][MAXREC];
        for(i = 0; i < RESNUM; i ++)    {
                donnum[i] = 0;
                acenum[i] = 0;
        }
        int     maxline = 500;
        char    **strtmp;
        strtmp = new char* [maxline];
        for(i = 0; i < maxline; i ++)       {
                strtmp[i] = new char[300];
                strtmp[i][0] = 0;
        }

        char    topfile[100];
        sprintf(topfile, "%sRes_top.inp", DATAPATH);
	ifstream fp(topfile);
	if(!fp)	mytool.openerror("RESTEMPLATE: GetResList Error, topfile:", topfile);
	rorder = 0;
	while(!fp.eof())	{
                mytool.readthrough(fp, "RESI", reservedstr);
	     	sscanf(reservedstr, "%*s%s", resname);
		rd = IfStandRes(resname);
		if(rd < 0)	continue;
                strn = mytool.readtomark(fp, "TER", strtmp);
                if(strn < 1)    continue;
		atmadd = 0;
		RESIDUE restmp(resname);
                for(s = 0; s < strn; s ++)      {
                        strcpy(reservedstr, strtmp[s]);
		   	if(!strncmp(reservedstr, "ATOM", 4 ))		{
				sscanf(reservedstr, "%*s%s%s%lf", atmname, atmtypename, &chgtmp);
                                MY_ATOM atmt;
                                strcpy(atmt.Name, atmname);
                                atmt.IfMain = FifMain(resname, atmname);
                                atmt.Charge = chgtmp;
                                restmp.My_Atom.insert(restmp.My_Atom.end(), atmt);
                                atmadd ++;
                        }
                }  //atom list
                restmp.AssignAtomNum(restmp.My_Atom.size());
                ResList.insert(ResList.end(), restmp);
                ResList[rorder].ResIndex = rorder;
		ResList[rorder].AssignAtomNum(atmadd);
                for(i = 0; i < ResList[rorder].FAtomNum(); i ++)        {
                        for(j = 0; j < ResList[rorder].FAtomNum(); j ++)        {
                                bond[rorder][i][j] = 20;
                        }
                }
                dn = an = ic = 0;
		for(i = 0; i < strn; i ++)	{
			strcpy(reservedstr, strtmp[i]);
                        slen = strlen(reservedstr);
           		if(!strncmp(reservedstr, "BOND", 4)) {
				num = 0;
                        	for(k = 5; k < slen; k ++ ) {
					if(reservedstr[k] != ' ')	{
                                                if(num) sscanf(reservedstr + k, "%s", atmtmp2);
						else    sscanf(reservedstr + k, "%s", atmtmp1);
						num ++;
						if(num == 2)	{
							num = 0;
							aorder1 = ResList[rorder].AtmIndex(atmtmp1);
							aorder2 = ResList[rorder].AtmIndex(atmtmp2);
							if(aorder1 >= 0 && aorder2 >= 0)	{
								bond[rorder][aorder1][aorder2] = 2;
                                                                bond[rorder][aorder2][aorder1] = 2;
							}
						}
						for(j = k + 1; j < slen; j ++)	{
							if(reservedstr[j] == ' ')	break;
						}
						k = j;
					}
				}
                        } //bond information
                        else if(!strncmp(reservedstr, "DONOR", 5))      {
                                atmtmp1[0] = atmtmp2[0] = '\0';
                                sscanf(reservedstr, "%*s%s%s", atmtmp1, atmtmp2 );
                                aorder1 = ResList[rorder].AtmIndex(atmtmp1);
                                aorder2 = ResList[rorder].AtmIndex(atmtmp2);
                                if(aorder2 < 0 || aorder1 < 0) {
                                        continue;
                                }
                                don0[rorder][dn] = aorder1;
                                don1[rorder][dn] = aorder2;
                                dn ++;
                                if(dn >= MAXDON)        {
                                        mytool.showerror("FORCEFIELD: GetResList, MAXDON", MAXDON, dn);
                                }
                        }  //donor
                        else if(!strncmp(reservedstr, "ACCEPTOR", 8))   {
                                sscanf(reservedstr, "%*s%s%s", atmtmp1, atmtmp2 );
                                aorder1 = ResList[rorder].AtmIndex(atmtmp1);
                                aorder2 = ResList[rorder].AtmIndex(atmtmp2);
                                if(aorder2 < 0 || aorder1 < 0) {
                                        continue;
                                }
                                ace0[rorder][an] = aorder1;
                                ace1[rorder][an] = aorder2;
                                an ++;
                                if(an >= MAXREC)        {
                                        mytool.showerror("FORCEFIELD: GetResList, MAXREC", MAXDON, dn);
                                }
                        }   //acceptor
                        else if(!strncmp(reservedstr, "IC", 2)) {
				for(a = 0; a < 4; a ++)	atm1[a][0] = atm2[a][0] = '\0';
				sscanf(reservedstr, "%*s%s%s%s%s%*s%*s%lf%lf%lf", atm1[0], atm1[1],
					atm1[2], atm1[3], &ICfai[rorder][ic],&ICtheta2[rorder][ic],&ICd2[rorder][ic]);
				if(atm1[3][0] == '+')	continue;
				for(a = 0; a < 4; a ++)	{
					if(atm1[a][0] == '*')
                                                strcpy(atm2[a], atm1[a] + 1);
					else	strcpy(atm2[a], atm1[a]);
				}
                                for(a = 0; a < 4; a ++) {
                                        if(!strcmp(atm2[a], "-C"))   aorder1 = -1;
                                        else if(!strcmp(atm2[a], "+N")) aorder1 = 100;
                                        else    aorder1 = ResList[rorder].AtmIndex(atm2[a]);
                                        ICAtmList[rorder][4 * ic + a] = aorder1;
                                }
                                ic ++;
                        }
                }
                donnum[rorder] = dn;
                acenum[rorder] = an;
                ICNum[rorder] = ic;
		rorder ++;
	}
	fp.close();

        int     changenum, bd;
        for(i = 0; i < RESNUM; i ++)	{
                atmadd = ResList[i].FAtomNum();
		for( j = 0; j < atmadd; j ++ )   {
 			HBDtype[i][j] = 'N';
 			BondCatom[i][j] = 0;
 			BondHatomn[i][j] = 0;
 			strcpy(atmtmp1, ResList[i].My_Atom[j].Name);
 			name0 = ResList[i].My_Atom[j].Name[0];
 			if(name0 == 'H'){
                                HBDtype[i][j] = 'H';
                        }
                        else    {
                                ifdonor = ifacep = 0;
                                hnum = 0;
                                for(k = 0; k < donnum[i]; k ++) {
                                        if(don1[i][k] == j)     {
                                                ifdonor = 1;
                                                HBDtype[i][j] = 'D';
                                                BondHatom[i][j][hnum] = don0[i][k];
                                                hnum ++;
                                        }
                                }
                                BondHatomn[i][j] = hnum;
                                for(k = 0; k < acenum[i]; k ++) {
                                        if(ace0[i][k] == j)     {
                                                ifacep = 1;
                                                HBDtype[i][j] = 'A';
                                                BondCatom[i][j] = ace1[i][k];
                                        }
                                }
                                if(ifdonor && ifacep)   HBDtype[i][j] = 'T';
                        }
                }
                for(j = 0; j < atmadd; j ++)    bond[i][j][j] = 1;
                for(bd = 2; bd < 20; bd ++)     {
                        changenum = 0;
                        for(j = 0; j < atmadd; j ++ )   {
                                for(k = 0; k < atmadd; k ++ )   {
                                        if(bond[i][j][k] == bd ) {
                                                for(m = 0; m < atmadd; m ++ )  {
                                                        if(bond[i][k][m] == 2 && bond[i][j][m] > bd)       {
                                                                bond[i][j][m] = bd + 1;
                                                                changenum ++;
                                                        }
                                                }
                                        }
                                }
                        }
                        if(!changenum)  break;
                }
        }
        for(i = 0; i < 500; i ++)       {
                delete[] strtmp[i];
                strtmp[i] = NULL;
        }
        delete[] strtmp;
        strtmp = NULL;

	return;
}

//-----------------------------------------------------------------------------
int   RESTEMPLATE::FifMain(char *resname, char *atmname)
{
        int     ifmain;
        if(!strcmp(atmname, "CB")) {
        	ifmain = 0;
        }
        else    if(!strcmp(resname, "PRO") && !strcmp(atmname,"CD"))
                ifmain = 0;
        else    if(!strcmp(atmname, "C")||!strcmp(atmname, "CA") ||
                !strcmp(atmname,"O")||!strcmp(atmname, "OXT")
                ||!strcmp(atmname, "N")||!strncmp(atmname, "HN", 2)
                ||!strncmp(atmname,"HA", 2))
                ifmain = 1;
        else    ifmain = 0;
                // assign if main atom information
        if(ifmain > 1)  {
                printf("error, in FifMain ifmain = %d\n", ifmain);
                getchar();
        }
        return ifmain;
}

//-----------------------------------------------------------------------------
int RESTEMPLATE::IfStandRes(char *res1)
{
        int     r;
        for(r = 0; r < ResNum; r ++)    {
                if(!strcmp(AA[r], res1))        break;
        }
        if(r == ResNum) return -1;
        return r;
}

//-----------------------------------------------------------------------------
int RESTEMPLATE::ResIndex(char *res1)
{
        int     r;
        for(r = 0; r < ResNum; r ++)    {
                if(!strcmp(ResList[r].ResName, res1))   break;
        }
        if(r == ResNum) return -1;
        return r;
}
