# Supplementary material for: Representing and comparing protein structures as paths in three-dimensional space
Source: BMC Bioinformatics. 2006 Oct 20;7:460. doi: 10.1186/1471-2105-7-460 (PMC1626488; doi:10.1186/1471-2105-7-460)
Supplement: Additional File 1 — A tarball file containing an implementation of the CURVE program and also programs that generate turning angle curve series. [file 1471-2105-7-460-S1.tar › CURVE/TurningAngles/ResTemplate.h]

#ifndef RESTEMPLATEH
#define RESTEMPLATEH

#include "Residue.h"

#define	RESNUM1	23
#define	RESNUM	(RESNUM1 * 3)
#define	TYPECHM	53
#define	TYPEATM 100
#define TYPELEV 4
#define	TYPEH	4
#define	MAXATM	27
#define MAXDON  10
#define MAXREC  10

class PREPROTEIN;
class RESTEMPLATE
{
        protected:
                int     ResNum;
		char 	AA[RESNUM][5];
		char 	SAA[RESNUM + 1];
			// the residue type and  atom type of charm force field
                int     max_atm[RESNUM];
                RESIDUEarray ResList;
                int     bond[RESNUM][MAXATM][MAXATM];
                char    HBDtype[RESNUM][MAXATM + 1];
                int     BondCatom[RESNUM][MAXATM];
                int     BondHatom[RESNUM][MAXATM][3];
                int     BondHatomn[RESNUM][MAXATM];
                void    GetResList(void);
		void	InitResTemplate(void);
		int	IfStandRes(char *res);
		int	FifMain(char *res, char *atm);
        public:
                int     ICNum[RESNUM];
                int     ICAtmList[RESNUM][4 * MAXATM];
                double  ICfai[RESNUM][MAXATM];
                double  ICtheta2[RESNUM][MAXATM];
                double  ICd2[RESNUM][MAXATM];
        public:
                RESTEMPLATE(void);
                int	ResIndex(char *res1);
		RESIDUE	FResidue(int index)
		{
			RESIDUE	res1 = ResList[index];
			return	res1;
		}
                friend class PREPROTEIN;
};

#endif
