# Supplementary material for: Representing and comparing protein structures as paths in three-dimensional space
Source: BMC Bioinformatics. 2006 Oct 20;7:460. doi: 10.1186/1471-2105-7-460 (PMC1626488; doi:10.1186/1471-2105-7-460)
Supplement: Additional File 1 — A tarball file containing an implementation of the CURVE program and also programs that generate turning angle curve series. [file 1471-2105-7-460-S1.tar › CURVE/TurningAngles/TurningAngles.C]

//------------------------------------------------------------
// A program for getting the turning angles and torsion angles.
// by D.Zhi
// 02/28/2005
//------------------------------------------------------------ 

#include "PreProtein.h"
#include "myArrayTemp.h"
#include "Overlap.h"

char	*reservedstr = new char[2000];
int done[2000];
float group_distance[100][100];
float group_angle[100][100];
int cluster;
int assignment[2000];
int found[100];

char OneLetterCode(char *three)
{
  if (!strncmp(three, "ALA", 3)) { return 'A';}
  if (!strncmp(three, "CYS", 3)) { return 'C';}
  if (!strncmp(three, "ASP", 3)) { return 'D';}
  if (!strncmp(three, "GLU", 3)) { return 'E';}
  if (!strncmp(three, "PHE", 3)) { return 'F';}

  if (!strncmp(three, "GLY", 3)) { return 'G';}
  if (!strncmp(three, "HIS", 3)) { return 'H';}
  if (!strncmp(three, "ILE", 3)) { return 'I';}
  if (!strncmp(three, "LYS", 3)) { return 'K';}
  if (!strncmp(three, "LEU", 3)) { return 'L';}

  if (!strncmp(three, "MET", 3)) { return 'M';}
  if (!strncmp(three, "ASN", 3)) { return 'N';}
  if (!strncmp(three, "PRO", 3)) { return 'P';}
  if (!strncmp(three, "GLN", 3)) { return 'Q';}
  if (!strncmp(three, "ARG", 3)) { return 'R';}

  if (!strncmp(three, "SER", 3)) { return 'S';}
  if (!strncmp(three, "THR", 3)) { return 'T';}
  if (!strncmp(three, "VAL", 3)) { return 'V';}
  if (!strncmp(three, "TRP", 3)) { return 'W';}
  if (!strncmp(three, "TYR", 3)) { return 'Y';}
}


class RES_GROUP
{
public:
  int begin;
  int end;
};

class LINK{
public:
  int num_links;
  int link[100];

  LINK()
  {
    num_links = 0;
  }

  LINK(int i)
  {
    num_links = i;
  }
};
  


int main(int argc, char *argv[])
{
  char	pdbfile[100], ofilename[100];
  ofilename[0] = pdbfile[0] = 0;
  int	i, j, k;
  int AD, SM, HD, RANGE;
  AD = SM = HD = -1;

  for(i = 1; i < argc; i ++)	{
    if(!strcmp(argv[i], "-pdb") && argc > i + 1)	strcpy(pdbfile, argv[++i]);
    if(!strcmp(argv[i], "-o") && argc > i + 1)	strcpy(ofilename, argv[++i]);
    if(!strcmp(argv[i], "-S") && argc > i + 1)	SM = atoi(argv[++i]);
    if(!strcmp(argv[i], "-A") && argc > i + 1)	AD = atoi(argv[++i]);
    if(!strcmp(argv[i], "-H") && argc > i + 1)	HD = atoi(argv[++i]);
  }
  if(pdbfile[0] == 0) {
    printf("usage: TurningAngles -pdb pdbfile -o outfile\n");
    exit(1);
  } 

  if (AD == -1) AD = 3;
  if (SM == -1) SM = 3;
  if (HD == -1) HD = 25;

  RANGE = 2 * SM + 1;

  PREPROTEIN *prot = new PREPROTEIN(pdbfile, "*", 0, 0);
  int	len = prot->FLength();
  char	line[200];
  RESIDUE	res;
  MY_ATOM ca[100];
  MY_ATOM new_cas[2000];
  MY_ATOM shadow;
  double angle[2000], dihangle[2000], chaindeviation[2000];
  MYTOOL mytool;

  //  FILE *smoothed = fopen("smoothed", "w");
  for(i = SM; i < len-SM; i ++)	{
    for (j=0;j<RANGE;j++)
      {
	res = prot->FResidue(i-SM+j);
	ca[j] = res.My_Atom[res.AtmIndex("CA")];
	for (k=0; k<3; k++)
	  new_cas[i-SM].Coord[k] += ca[j].Coord[k]; 
      }
    for (k=0; k<3; k++)
      new_cas[i-SM].Coord[k] /= (RANGE);
    strcpy(new_cas[i-SM].Name, ca[0].Name);

    // Print the coordinate
    char *resname = "ALA";

    
    line[0] = 0;
    // fprintf(smoothed, "ATOM%7d%2c%-4s%-4s%5d    %8.3f%8.3f%8.3f%6.2f%6.2f\n",
    // 	   i, ' ', new_cas[i-SM].Name, resname, i,
    //	   new_cas[i-SM].Coord[0], new_cas[i-SM].Coord[1], new_cas[i-SM].Coord[2], 
    //	   1.0, 0.0);


  } 
  //  fclose(smoothed);


  FILE *ANGLE = fopen(ofilename, "w");

  for (i=AD; i<len-SM*2-AD; i++)
    {
      // calculate angle between i-AD->i-AD+1 and i+AD-1->i+AD

      for(j=0;j<3;j++)
	{
	  shadow.Coord[j] = new_cas[i-AD+1].Coord[j]
	    + new_cas[i+AD].Coord[j] - new_cas[i+AD-1].Coord[j];
	}
      angle[i] = mytool.calangle(
				 new_cas[i-AD].Coord,
				 new_cas[i-AD+1].Coord,
				 shadow.Coord
				 );

      // dihedral angle of i-AD->i-AD+1 and i+AD-1->i+AD
      dihangle[i] = mytool.dihang(
				 new_cas[i-AD].Coord,
				 new_cas[i-AD+1].Coord,
				 new_cas[i+AD-1].Coord,
				 new_cas[i+AD].Coord
				 );

      // distance between the i-AD->i->i+AD plane and the i+HD
      if (i+HD <= len-SM*2-AD) {
	chaindeviation[i] = 
	  mytool.dispt2plane(
			     new_cas[i-AD].Coord,
			     new_cas[i].Coord,
			     new_cas[i+AD].Coord,
			     new_cas[i+HD].Coord
			     ) + 
	  mytool.dispt2plane(
			     new_cas[i-AD].Coord,
			     new_cas[i].Coord,
			     new_cas[i+AD].Coord,
			     new_cas[i+HD-1].Coord
			     ) + 
	  mytool.dispt2plane(
			     new_cas[i-AD].Coord,
			     new_cas[i].Coord,
			     new_cas[i+AD].Coord,
			     new_cas[i+HD-2].Coord
			     ) + 
	  mytool.dispt2plane(
			     new_cas[i-AD].Coord,
			     new_cas[i].Coord,
			     new_cas[i+AD].Coord,
			     new_cas[i+HD-3].Coord
			     ) + 
	  mytool.dispt2plane(
			     new_cas[i-AD].Coord,
			     new_cas[i].Coord,
			     new_cas[i+AD].Coord,
			     new_cas[i+HD-4].Coord
			     )
	  ;
      }
      else
	{
	  chaindeviation[i] = 0;
	}

//       fprintf (ANGLE, "%d %f %f %f %f \n", 
// 	       i+SM, 
// 	       angle[i], 
// 	       dihangle[i], 
// 	       chaindeviation[i]*10, 
// 	       mytool.distance(new_cas[i].Coord, new_cas[i+1].Coord)*100-100
// 	       );

//        fprintf (ANGLE, "%d %8.3f %c\n", 
// 		i+SM, 
// 		angle[i],
// 		OneLetterCode(prot->FResidue(i+SM).ResName)
// 	       );

       fprintf (ANGLE, "%4d %8.3f %c %4s %8.3f\n", 
		i+SM,
		angle[i],
		OneLetterCode(prot->FResidue(i+SM).ResName),
		prot->FResidue(i+SM).IndexInPdb, 
		chaindeviation[i]
	       );
    }

  fclose(ANGLE);
//   double t1[3], t2[3], t3[3], t0[3];
//   t0[0] = 0; t0[1] = 0; t0[2] = 1;
//   t1[0] = 1; t1[1] = 1; t1[2] = 0;
//   t2[0] = 1; t2[1] = 1; t1[2] = 0;
//   t3[0] = 0; t3[1] = 0; t3[2] = 0;

//   printf ("%f\n", mytool.dispt2plane(t1, t2, t3, t0));
}
